# Supplementary material for: Metabolic Changes during In Vivo Maturation of PSC-Derived Skeletal Myogenic Progenitors
Source: Cells. 2023 Dec 29;13(1):76. doi: 10.3390/cells13010076 (PMC10778145; doi:10.3390/cells13010076)
Supplement: Supplementary file 1 [file cells-13-00076-s001.zip]

Archive with 4 entries (3 files):
- cells-2745972-Supplementary Materials/
- cells-2745972-Supplementary Materials/Supplementart Table S2.xlsx
- cells-2745972-Supplementary Materials/Supplementary Figures S1, S2, and S3.pdf
- cells-2745972-Supplementary Materials/Supplementary Table  S1.xlsx
