# Supplementary material for: Metabolic Changes during In Vivo Maturation of PSC-Derived Skeletal Myogenic Progenitors
Source: Cells. 2023 Dec 29;13(1):76. doi: 10.3390/cells13010076 (PMC10778145; doi:10.3390/cells13010076)
Supplement: Supplementary file 1 [file cells-13-00076-s001.zip › cells-2745972-Supplementary Materials/Supplementart Table S2.xlsx]

## Sheet: Values
						DS1-89-001	DS1-89-002	DS1-89-003	DS1-89-004	DS1-89-005	DS1-89-006	DS1-89-007	DS1-89-008	DS1-89-009	DS1-89-010	DS1-89-011	DS1-89-012
compound	CmpdID	Pathway	parent	medRt	Adduct	In vitro iPax 3	In vitro iPax 3	In vitro iPax 3	In vitro iPax 3	In vivo iPax3	In vivo iPax3	In vivo iPax3	In vivo iPax3	Satellite	Satellite	Satellite	Satellite
alanine	C00041	Amino acids	90.0551	0.672	[M+H]+	8.01153e+06	7.71211e+06	12362535	5.753e+06	361020	202319	206497	292203	175593	200257	226068	261189
arginine	C00062	Amino acids	175.119	0.648	[M+H]+	1.23148e+06	1.35095e+06	1342933	1.2058e+06	1.19902e+06	1.46835e+06	1.25417e+06	1.94867e+06	1.30168e+06	1.9402e+06	2.10682e+06	1.65505e+06
asparagine	C00152	Amino acids	133.06	0.672	[M+H]+	189281	165325	292895	103950	157799	43963.2	147462	128732	82232.4	181897	125493	143625
aspartate	C00049	Amino acids	134.045	0.676	[M+H]+	2018140	1.73579e+06	3.10022e+06	1.02398e+06	34839.7	38076	42445.8	48147.5	10167	29828.5	34429.7	38148.1
cysteine	C00097	Amino acids	122.027	0.686	[M+H]+	11578.4	13721.5	44072.1	10850.6	0	0	0	3028.12	0	0	0	0
glutamate	C00025	Amino acids	148.06	0.678	[M+H]+	11972379	10603985	19294810	5.96149e+06	647366	350102	408289	494577	218012	210536	506668	391760
glutamine	C00064	Amino acids	147.076	0.671	[M+H]+	5.98375e+06	5.53589e+06	8554285	3413035	1.20303e+06	1.37004e+06	1.25578e+06	1.34343e+06	679856	1.08022e+06	1.24544e+06	875593
glycine	C00037	Amino acids	74.0248	1.717	[M-H]-	206387	223946	213926	230781	509509	377227	476734	475344	340462	434178	428572	395245
histidine	C00135	Amino acids	154.062	0.684	[M-H]-	40136.8	55602.4	88453.7	45265.4	115803	122048	443421	225902	51435.3	258564	316666	410160
leucine	C00123	Amino acids	132.102	1.027	[M+H]+	45646780	50430992	38315284	43090432	516382368	335274784	490090144	472516000	277980448	424379168	378931872	486577120
isoleucine	C00407	Amino acids	132.102	0.972	[M+H]+	39200328	44190388	31127552	38189580	432666016	272566656	386650080	426958176	254255152	351540320	325740064	384923136
lysine	C00047	Amino acids	147.113	0.603	[M+H]+	1.01534e+06	974851	1.05156e+06	894409	2.05068e+06	1.99994e+06	1.97748e+06	2812471	1407650	1.89292e+06	2.49028e+06	2.22887e+06
methionine	C00073	Amino acids	150.058	0.928	[M+H]+	8.08229e+06	8249692	6.60307e+06	7.125e+06	48251004	29334130	50321568	46986364	21517006	34531840	48234476	43293260
phenylalanine	C00079	Amino acids	166.086	1.427	[M+H]+	28374448	32234606	25221050	28611642	440264544	266091200	417220896	400630400	219154688	350237408	325276800	387136384
proline	C00148	Amino acids	116.071	0.697	[M+H]+	4.47775e+06	4609812	3.76815e+06	3.95076e+06	7.44965e+06	6.24515e+06	7.20448e+06	8.27069e+06	4.07321e+06	5949664	8439567	6.84137e+06
serine	C00065	Amino acids	106.05	0.671	[M+H]+	266783	245312	460617	187846	78595.4	60639.6	47519.9	56385.2	11964	56273.4	47737	44906
threonine	C00188	Amino acids	120.066	0.674	[M+H]+	1529115	1.37177e+06	2.53602e+06	877601	658218	482367	468854	686963	250782	392963	526700	572358
tryptophan	C00078	Amino acids	203.083	1.764	[M-H]-	1944509	2.36899e+06	3102862	2.0308e+06	31353446	20327250	44487120	39188228	14333760	39947196	46941152	39016420
tyrosine	C00082	Amino acids	182.081	0.926	[M+H]+	25140216	30161354	26044304	21310976	175703440	131466792	199091952	173299184	119780824	158728016	194519600	186055936
valine	C00183	Amino acids	118.086	0.862	[M+H]+	4.89121e+06	5.86734e+06	4.35916e+06	4.99923e+06	132542424	86803800	131274976	130628136	76202272	114825152	77394072	124053560
cystine	C00491	Amino acids	239.016	0.628	[M-H]-	0	0	0	2306.21	159044	667632	708347	505036	384443	481575	799446	484019
ATP	C00002	Nucleotides	505.988	0.845	[M-H]-	430200	1.14636e+06	521852	510204	74714.3	12922.9	7652.21	24508.9	4625.49	4959.74	4345.15	6025.53
ADP	C00008	Nucleotides	426.022	0.94	[M-H]-	1.30729e+06	2.05663e+06	1.2409e+06	1.21817e+06	120921	22300.3	23136.7	20389	15864.3	26308.4	9883.05	17061.4
AMP	C00020	Nucleotides	346.056	0.926	[M-H]-	6.22764e+06	6.42552e+06	4.31883e+06	3.4279e+06	3.231e+06	1.24776e+06	1.89574e+06	1661205	672101	677428	550072	519411
Adenosine	C00212	Nucleotides	268.104	0.925	[M+H]+	654723	657406	623896	433551	467868	490547	1.33065e+06	423656	234693	216393	201966	450771
Adenine	C00147	Nucleotides	136.062	0.886	[M+H]+	161691	216076	119317	149273	170698	108442	140756	176941	151268	121847	80592.9	119066
GTP	C00044	Nucleotides	521.983	0.827	[M-H]-	37151.9	107915	35815.3	46483.5	11795.1	12276.3	0	7033.52	0	13397.8	27949.6	30846
GDP	C00035	Nucleotides	442.018	0.825	[M-H]-	168879	310902	139782	143259	17398.1	2112.62	3883.04	2885.21	0	5812.33	0	4156.59
GMP	C00144	Nucleotides	362.051	0.79	[M-H]-	799192	959994	752109	533799	167468	74197.1	141157	102086	39499.4	0	15785.5	11103.1
Guanosine	C00387	Nucleotides	282.084	1.01	[M-H]-	164231	183005	163270	123995	67125.1	28368.4	63702.3	56728.4	4971.16	7646.55	3798.17	4419.44
Guanine	C00242	Nucleotides	150.041	0.922	[M-H]-	77964.9	77611.9	64675.9	66442.2	431479	275121	490093	496384	286089	406509	473514	424639
CTP	C00063	Nucleotides	481.978	0.659	[M-H]-	81692.2	121038	90111.8	92923.1	88341.1	8128.84	1518.37	3252.27	0	5142.31	2083.08	2489.96
CDP	C00112	Nucleotides	402.011	0.586	[M-H]-	222840	183519	141306	206802	73844.3	12688	7792.03	28572.9	2181.26	6196.98	10728.2	11071.7
CMP	C00055	Nucleotides	322.045	0.627	[M-H]-	228005	217323	179595	181047	0	0	0	0	0	0	0	0
Cytidine	C00475	Nucleotides	242.078	0.925	[M-H]-	129716	161535	106008	105494	248941	177279	176044	199833	192399	277971	268828	347904
Cytosine	C00380	Nucleotides	112.051	0.854	[M+H]+	96030.4	120755	87805.7	57276.9	401708	191964	318314	352508	194590	340755	200607	368838
Thymidine	C00214	Nucleotides	241.083	0.895	[M-H]-	0	0	1151.81	1455.18	63926.1	24320.4	62283.9	64930.2	42028.7	66107.5	80073.7	64433.1
dTMP	C00364	Nucleotides	321.05	0.923	[M-H]-	114121	101303	72071	69749.2	28954.6	4297.14	1924.41	6512.14	0	2482.15	0	0
UTP	C00075	Nucleotides	482.963	0.733	[M-H]-	147854	435401	151534	179777	57449.2	21450.4	8967.09	9206.96	9745.81	2805.24	10247.4	3022.93
UDP	C00015	Nucleotides	402.995	0.712	[M-H]-	1.08788e+06	1.54851e+06	876973	930273	303854	39799.8	59649.1	67865.7	16224.7	35079.1	13734.1	19023.2
UMP	C00105	Nucleotides	323.028	0.78	[M-H]-	915661	1205116	847328	677967	60194.8	20365.2	43851.5	27449.9	0	0	14283.8	0
Uracil	C00106	Nucleotides	111.02	0.93	[M-H]-	347951	402809	299133	272932	1.32852e+06	867622	1.22683e+06	1.18343e+06	804679	1293630	1595230	1.36221e+06
Uridine	C00299	Nucleotides	243.062	0.922	[M-H]-	849996	1.22461e+06	919280	671343	3.15668e+06	2.31386e+06	2977775	2.97978e+06	2.09302e+06	2.83591e+06	4.38718e+06	3625651
IMP	C00130	Nucleotides	347.041	0.804	[M-H]-	2.56842e+06	2.98086e+06	2007555	1.72769e+06	229647	23665.2	45401.2	34121.8	30663.1	43556.1	54263.2	28485.7
Inosine	C00294	Nucleotides	269.088	0.977	[M+H]+	666688	918267	660127	533312	580169	278511	319531	469401	114806	125966	43273	78930.6
Hypoxanthine	C00262	Nucleotides	137.046	0.925	[M+H]+	2655471	2.7952e+06	2832801	2.04493e+06	8.0444e+06	5883832	8439877	7.60877e+06	5.91609e+06	8.22181e+06	10822080	8999709
XMP	C00655	Nucleotides	363.038	0.675	[M-H]-	517561	461116	367357	456986	0	8938.23	0	0	0	0	0	0
Xanthosine	C01762	Nucleotides	283.068	1.009	[M-H]-	30225.2	36082.6	22652.7	26812.2	223738	170648	199248	225601	131922	237876	274374	223091
Xanthine	C00385	Nucleotides	153.041	0.925	[M+H]+	180724	153709	213835	169423	2.2232e+06	1.88748e+06	2.69784e+06	2.50553e+06	2.33528e+06	2.62462e+06	3.54662e+06	3.1033e+06
Urate	C00366	Nucleotides	167.021	0.874	[M-H]-	163170	187605	173551	176670	8796228	6.3828e+06	9905383	9740469	6.17897e+06	10305684	13481811	11655996
5-Hydroxyisourate	C11821	Nucleotides	183.016	0.824	[M-H]-	7041.79	1134.01	1167.33	0	87174.9	35418.7	36743.9	66164.5	25957.5	53034.4	61174.5	65771.6
(S)(+)-Allantoin	C02350	Nucleotides	159.051	0.698	[M+H]+	24446.7	29822.8	34523.1	28209.5	207333	179086	222218	290454	149570	218789	368413	246193
Allantoate	C00499	Nucleotides	177.061	0.635	[M+H]+	29908.3	17009	17673.1	10418.3	1.06934e+06	1.21682e+06	950199	1.58943e+06	442882	559661	745746	536453
Cyclic CMP	C02354	Nucleotides	304.033	1.28	[M-H]-	891.67	0	0	810.47	40171.3	19401.7	25405.1	17522.4	22458	34894.2	17078.8	26479.6
5'-Phosphoribosyl-N-formylglycinamide	C04376	Nucleotides	313.044	0.63	[M-H]-	84068.8	93324.2	49778.2	92886.8	6181.64	0	0	0	0	0	0	0
Pyridoxal	C00250	Nucleotides	168.065	0.735	[M+H]+	286428	280078	256202	266297	13277.1	21557.4	26861	32818.2	26585.9	29890.6	23190.5	33488.5
4-Pyridoxate	C00847	Nucleotides	182.046	1.311	[M-H]-	5864.96	4533.77	6755.22	4344.5	358938	207061	331782	355905	200283	386344	543065	436411
Nicotinamide	C00153	Nucleotides	123.055	0.925	[M+H]+	7.56678e+06	8102670	5.79254e+06	6.0661e+06	9083529	6.37439e+06	9317505	8460137	5515874	7520454	9508133	8840048
Nicotinate ribonucleotide	C01185	Nucleotides	335.042	1.013	[M-H]-	8263.63	7188	6557.66	5808.44	25383.9	16161	24213.8	28154.9	9840.85	17516.5	27900	26894.3
Adenylosuccinic acid	C03794	Nucleotides	462.067	0.797	[M-H]-	67981.7	158310	104497	83257.4	0	0	0	0	0	0	0	0
UDP-glucose	C00029	Nucleotides	565.048	0.788	[M-H]-	4.53581e+06	4830420	4.1629e+06	4.10656e+06	130708	14616.9	8730.75	29932.4	0	0	0	0
ADP-D-ribose	C01882	Nucleotides	558.064	0.773	[M-H]-	591891	618834	349726	432590	10920	0	0	0	0	0	0	0
FAD	C00016	Nucleotides	784.149	1.739	[M-H]-	106215	102759	83808.6	89157.5	63809.5	34782.5	45292.2	41551.1	13731	37510.4	12172.3	5620.99
NADP+	C00006	Nucleotides	742.066	0.799	[M-H]-	81138.6	74846	54596.7	64721.1	0	0	0	0	0	2486.01	0	0
NAD+	C00003	Nucleotides	662.102	0.925	[M-H]-	1.47842e+06	1.75241e+06	1.33491e+06	1403717	369595	11046.7	48042.2	15556.9	2793.48	0	0	0
Phosphate	C00009	Phosphates	96.9696	0.623	[M-H]-	56664812	62910992	49761532	70360640	650940160	407259008	605395264	514585952	591903232	717946560	640098368	641125312
Diphosphate	C00013	Phosphates	176.936	0.619	[M-H]-	20016638	25334768	18650598	29553510	208951856	159748256	195830640	174326928	196214784	187981440	186732144	190048528
Glucose	C00031	Glycolysis	179.056	0.683	[M-H]-	3445392	4430412	3.46087e+06	4.35988e+06	3.69236e+06	9736204	4.72412e+06	11661435	4.04324e+06	6.09645e+06	6.42151e+06	5738800
Hexose-phosphate	C02965	Glycolysis	259.022	0.603	[M-H]-	1.08345e+06	824837	759815	774972	274508	114148	274547	167384	38419.2	67152.6	47874.8	147859
Fructose 1-6-bisphosphate	C00354	Glycolysis	338.989	0.652	[M-H]-	273710	429959	221976	251839	751019	545697	491190	480163	171882	142083	49670.6	130830
1-3-Bisphosphoglycerate	C00236	Glycolysis	264.952	0.57	[M-H]-	0	2998.12	881.73	2148.17	61911.7	30615.3	29019	38452.2	28579.8	25595.7	25453.4	25511.9
2/3-Phospho-glycerate	C00631	Glycolysis	184.986	0.598	[M-H]-	40816.4	10464	10489.5	13334.1	110354	327541	525117	375278	66109.8	19206.6	14919.3	22596.3
Phosphoenolpyruvate	C00074	Glycolysis	166.975	0.579	[M-H]-	0	0	0	0	10934.9	53686.2	82333.6	33099.3	4205.07	4216.91	1564.46	3482.37
Pyruvate	C00022	Glycolysis	87.0088	0.734	[M-H]-	199179	211691	238853	175562	2.97998e+06	2.13794e+06	2.63696e+06	4.14462e+06	1.75607e+06	3096282	3.64524e+06	3217500
Lactate	C01432	Glycolysis	89.0244	0.781	[M-H]-	25203578	24881146	22433110	19284518	268522112	248629552	275450848	334975776	220555792	349458176	431938208	363853056
Mannitol/Sorbitol/Glucitol/Iditol	C00392	Other sugars	181.07	0.926	[M-H]-	678960	793082	464362	605990	5.55404e+06	4.48494e+06	5608704	5762736	3.28927e+06	5.92463e+06	7.68065e+06	6131086
Ribose/Ribulose/Arabinose/Xylose/Xylulose	C00121	Other sugars	149.046	0.694	[M-H]-	257617	277711	174902	211434	145708	288399	137434	331141	86343.8	143818	187005	156625
Rhamnose	C01684	Other sugars	163.061	1.866	[M-H]-	60344.8	101251	90277.9	124846	248316	280717	233268	439426	190347	255849	257484	288204
Arabitol/Xylitol/Ribitol	C01904	Other sugars	151.061	0.687	[M-H]-	1.16598e+06	1.31809e+06	1004567	1.10895e+06	0	59069.4	0	28425.9	0	21140.9	16003.6	12223.5
Aconitate	C00417	TCA cycle	173.009	0.619	[M-H]-	53434.3	65207.8	50920.3	43166	181862	106387	79191.2	143775	105797	216418	196360	188637
Citrate	C00158	TCA cycle	191.02	0.641	[M-H]-	3.68245e+06	4.52338e+06	1.90105e+06	3.74761e+06	10316381	5.90907e+06	8607114	9095551	6.36142e+06	9015507	12809984	8.10566e+06
2-Oxoglutarate	C00026	TCA cycle	145.014	0.787	[M-H]-	216306	238902	193511	228816	150658	138692	190055	188206	78213	107315	184828	153144
2-Oxoglutaramate	C00940	TCA cycle	144.03	0.98	[M-H]-	23392.2	22374.6	20968.6	20771	48177.3	28456.7	36687.2	39347.2	25840.1	33110.6	56506.1	39727.4
Succinate	C00042	TCA cycle	117.019	0.802	[M-H]-	3245692	3.38298e+06	3116042	2.43826e+06	21954420	20211366	27049018	30340042	18226962	27948432	38417668	29185960
Fumarate	C00122	TCA cycle	115.004	0.791	[M-H]-	256436	287606	278575	237576	143866	181485	249737	221297	137654	254082	195961	246967
Malate	C00149	TCA cycle	133.014	0.613	[M-H]-	2.93706e+06	1.55285e+06	1.42156e+06	2.11941e+06	2.34378e+06	1270656	1.81889e+06	1899421	1.13551e+06	1.78476e+06	2.23759e+06	1.89652e+06
2-Hydroxyglutarate	C02630	Alternative Carboxylic acids	147.03	0.791	[M-H]-	578173	627089	356572	444502	526848	364139	657384	632167	384617	534678	866381	632903
Itaconate	C00490	Alternative Carboxylic acids	129.019	0.713	[M-H]-	421742	242826	261368	293671	297443	277657	419217	306485	200094	244713	375560	330527
6-Phospho-gluconate	C00345	Pentose Phosphate Pathway	275.018	0.586	[M-H]-	8135.23	10423.4	4511.41	9737.91	20667.8	7894.1	27971.8	18598.2	2323	34289.1	70509.7	27114.7
D-Glucono-1,5-lactone	C00198	Pentose Phosphate Pathway	177.04	0.686	[M-H]-	68771.1	87637.4	56537.1	69515.7	219912	334450	322913	474932	203440	344862	453128	413818
Sedoheptulose 7-phosphate	C05382	Pentose Phosphate Pathway	289.035	0.586	[M-H]-	423196	389193	347019	321513	48278.2	1899.85	2396.26	3850.37	1776.51	2399.58	8872.23	7122.56
Pentose phosphates	C00199	Pentose Phosphate Pathway	229.012	0.64	[M-H]-	1.29819e+06	1.34318e+06	855380	1.2959e+06	57970.4	7330.61	20252.4	53386.3	41398	17426.3	33867.5	57864.9
Glutathione	C00051	GSH homeostasis	306.077	0.79	[M-H]-	59964812	65248956	53701364	53283104	1.78812e+06	26677.9	320621	77813.3	9571.33	0	27692.3	27333.7
Glutathione disulfide	C00127	GSH homeostasis	611.145	0.746	[M-H]-	1.63256e+06	1933196	1.73055e+06	1.33662e+06	437607	0	0	1306.51	0	0	0	0
5-Oxoproline	C01879	GSH homeostasis	128.035	0.794	[M-H]-	3.66015e+06	3426562	3.08416e+06	3.16136e+06	95478968	74345504	104240672	121410328	65907332	100112792	116217288	94224504
S-Glutathionyl-L-cysteine	C05526	GSH homeostasis	425.081	0.619	[M-H]-	42407.1	16171.6	104230	57721.2	1586130	0	0	115078	0	0	0	0
Ascorbate	C00072	GSH homeostasis	175.025	0.623	[M-H]-	2.37095e+06	2853473	3.78756e+06	2.06529e+06	266884	145752	579958	174410	97579.6	509122	517830	479636
Dehydroascorbate	C05422	GSH homeostasis	173.009	0.752	[M-H]-	1.06355e+06	1.00157e+06	1.18621e+06	947238	1.06943e+06	392395	787411	679931	228295	359143	557385	765237
gamma-Glutamycysteine	C00669	Gamma-glutamyls	251.07	0.93	[M+H]+	1.92385e+06	1.61668e+06	1.51447e+06	1.37918e+06	33899.7	11025.2	27078.4	0	0	0	0	0
gamma-Glutamyl-Se-methylselenocysteine	C05695	Gamma-glutamyls	313.03	0.671	[M+H]+	34175.4	12568.6	25963.4	18216.8	0	0	0	0	0	0	0	0
gamma-Glutamyalanine	C03738	Gamma-glutamyls	219.098	0.925	[M+H]+	84620.4	106620	106789	57870.2	35898.6	6174.16	27141.1	16740.6	2986.56	25259.7	24693.9	58920.9
gamma-Glutamygamma-aminobutyrate	C15767	Gamma-glutamyls	233.113	0.94	[M+H]+	163069	116805	139657	151810	48454.6	39258	61314.6	64027.4	38678.9	64976.8	54062	63157
5-Glutamylglutamine	C05283	Gamma-glutamyls	276.119	0.71	[M+H]+	46415.8	43996.4	40405.2	46628.2	7299	11208.9	6484.11	15295.7	4591.81	13767.1	17823.8	12396.6
Dimethylglycine	C01026	Serine biosynthesis and one-carbon metabolism	102.056	0.6	[M-H]-	445551	339481	326080	317579	7153.4	63283.1	7213.35	10093.6	9145.78	80142.2	12956	8994.76
Phosphoserine	C02532	Serine biosynthesis and one-carbon metabolism	184.002	0.597	[M-H]-	166191	197484	139907	151540	24729.9	1633.9	2674.74	0	0	0	0	0
S-Adenosyl-L-homocysteine	C00021	Serine biosynthesis and one-carbon metabolism	383.114	1.052	[M-H]-	65791.6	65041.5	61796.7	54766.6	22376.1	3067.52	1880.76	1225.28	0	0	0	0
S-Adenosyl-L-methionine	C00019	Serine biosynthesis and one-carbon metabolism	399.144	0.663	[M+H]+	172514	128989	200574	160771	0	0	0	0	0	0	0	0
Folate	C00504	Folate pool (One carbon metabolism)	440.132	1.063	[M-H]-	14095.8	18628.3	12450	19719.2	998552	612765	1.04117e+06	1.15593e+06	521435	839694	1.13149e+06	999816
Ornithine	C01602	Urea cycle	133.097	0.606	[M+H]+	62996.6	42353.7	75151.1	47433.7	1.12577e+06	1.01311e+06	1.09234e+06	1.48881e+06	438657	524139	797073	548779
L-Citrulline	C00327	Urea cycle	176.103	0.674	[M+H]+	41283.2	6769.98	85800.9	14030	34039.1	39055.3	37899.7	66386.1	25561.3	49404.9	49093.5	56579.3
5-Methylthioadenosine	C00170	AA Catabolism	298.097	1.76	[M+H]+	636630	915834	1.40643e+06	859060	212976	19842.5	61519.1	31932	5729.96	23153.7	17991.8	36215.4
Putrescine	C00134	Polyamines	89.1075	0.595	[M+H]+	138788	135310	110861	121473	3087.68	9109.68	0	0	0	0	0	0
Spermidine	C00315	Polyamines	146.165	0.588	[M+H]+	2.02843e+06	3.22584e+06	1.98574e+06	3.32436e+06	2.36581e+06	2276900	2.00092e+06	2.45703e+06	1.03903e+06	958217	506968	718994
Spermine	C00750	Polyamines	203.223	0.601	[M+H]+	225541	223760	145069	207556	2.81746e+06	3279258	4.0298e+06	3.6989e+06	2.59265e+06	3.25777e+06	1.19291e+06	1.95445e+06
N1-Acetylspermidine	C00612	Polyamines	188.176	0.655	[M+H]+	435325	485366	389387	400476	98309.4	23104.8	22974.7	0	18326.3	57516.9	16193.2	52130.9
Propionate	C00163	BCAA Catabolism	73.0295	0.798	[M-H]-	179758	209585	129670	148633	1.39998e+06	1.24984e+06	1.72743e+06	1.63291e+06	1.1807e+06	1829880	2.21145e+06	1.93138e+06
N-Acetylneuraminate	C00270	Aminosugars	308.099	0.652	[M-H]-	982710	547657	566315	611053	42954.9	5157.31	47718.9	152500	16656.7	37518.7	128102	32946.7
alpha-D-Glucosamine 1-phosphate	C06156	Aminosugars	258.038	1.18	[M-H]-	0	2051.67	2449.19	0	12015.3	5829.45	11321.1	8549.89	5020.2	10380.1	16607.3	12144.2
Glucoronate/Galacturonate/Fructuronate/Iduronate/Mannuronate	C00191	Aminosugars	193.035	0.71	[M-H]-	0	9759.29	8611.55	5423.82	26286.5	31836.8	60810.6	79653.2	38122.8	98633	144161	54504
UDP-D-glucuronate	C00167	Aminosugars	579.027	0.794	[M-H]-	1.25248e+06	1.79633e+06	1.18403e+06	1.17335e+06	114994	41874.5	24618.3	42920.6	0	0	0	0
UDP-N-acetyl-D-glucosamine	C00043	Aminosugars	606.074	0.785	[M-H]-	4.94561e+06	5.8336e+06	4.91006e+06	4530010	213665	38547	79469.7	38973.3	11699.8	0	0	6289.44
N-acetyl-D-glucosamine	C00140	Aminosugars	220.083	1.062	[M-H]-	0	1440.79	1082.08	0	0	1505.89	3259.86	3629.12	3114.87	12907.6	21471.8	10819.1
CMP-N-acetylneuraminate	C00128	Aminosugars	613.139	0.724	[M-H]-	111945	127349	65857.6	50489.9	23683.1	3440.71	3554.91	3211.27	28305.7	0	0	29311.6
Asymmetric dimethyl arginine	C03626	Arginine and proline metabolism	203.15	0.68	[M+H]+	484878	525077	362240	256873	847093	783352	665984	378588	670756	829921	957093	407788
5-Guanidino-2-oxopentanoate	C03771	Arginine and proline metabolism	174.087	0.73	[M+H]+	4317.26	4389.19	2298.28	4322.88	35225.1	31370.1	51610.7	35017.2	25785	40040.4	35507.7	36096.7
Phosphocreatine	C02305	Arginine and proline metabolism	210.029	0.583	[M-H]-	190504	192264	203952	232811	63108.9	30871.6	29610.1	18972	18606.2	3063.78	13192.9	14041.6
Creatine	C00300	Arginine and proline metabolism	132.077	0.691	[M+H]+	18895604	19119726	14197633	14660268	6.06708e+06	4.59835e+06	4399146	5416956	3.32969e+06	4349567	5347627	4.66168e+06
Creatinine	C00791	Arginine and proline metabolism	114.066	0.68	[M+H]+	642149	555426	386393	313510	4.62377e+06	2.53511e+06	3.67908e+06	2.92541e+06	2.82399e+06	4.64341e+06	3759777	3.62117e+06
4-Acetamidobutanoate	C02946	Arginine and proline metabolism	144.067	0.967	[M-H]-	22232.2	25913.8	22713.5	22313.5	550588	456063	547408	699669	365408	642445	865199	683722
N-Acetyl-L-citrulline	C15532	Arginine and proline metabolism	216.099	0.641	[M-H]-	228402	203293	213759	199259	0	0	0	0	0	0	0	0
N-Acetyl-L-ornithine	C00437	Arginine and proline metabolism	175.108	0.703	[M+H]+	36249.2	31155.9	37095.7	29026.8	327333	271664	363805	386652	233480	348108	431967	394466
Guanidinoacetate	C00581	Arginine and proline metabolism	118.061	0.692	[M+H]+	43159	66938.1	83014.5	36794.7	12674	7172.79	13314.3	4732.79	0	0	8303.91	3403.81
trans-4-Hydroxy-L-proline	C01157	Arginine and proline metabolism	130.051	0.799	[M-H]-	204700	188461	166137	191129	109380	124550	133063	52417.1	72562.2	194583	133162	164468
N-Succinyl-L-glutamate	C05931	Arginine and proline metabolism	246.06	0.796	[M-H]-	0	0	0	0	44259.1	270934	57828.8	136598	28895.4	76130.3	56841.7	65947.1
Pantothenate	C00864	Panthothenate metabolism	218.103	1.009	[M-H]-	5.81154e+06	6.17993e+06	4.14533e+06	5.18979e+06	23834702	14553900	20626586	20625650	12800287	21436886	28153054	20633378
Pantetheine 4-phosphate	C01134	Panthothenate metabolism	357.089	1.114	[M-H]-	35721.8	30109	22803.8	24597.6	4293.81	3002.78	27594.6	2356.95	0	0	0	1852.57
Taurine	C00245	Sulfur metabolism	124.007	0.662	[M-H]-	1334982	1.52356e+06	1.4086e+06	1.19186e+06	0	0	0	0	0	0	0	0
Hypotaurine	C00519	Sulfur metabolism	110.027	0.667	[M+H]+	733398	704864	1047257	548240	0	0	0	0	0	0	0	0
3-Sulfocatechol	C06336	Sulfur metabolism	188.986	1.56	[M-H]-	1144.7	3606	4441.22	4125.67	187463	120942	192121	198920	114917	201888	270938	223469
(R)-S-Lactoylglutathione	C03451	Sulfur metabolism	378.097	0.911	[M-H]-	316875	243068	56237.4	196575	86224.9	59627	89742.4	63520.2	9459.04	66730.2	120553	61692
L-Methionine S-oxide	C02989	Sulfur metabolism	166.053	0.933	[M+H]+	1.68943e+06	2.63534e+06	2.09027e+06	1.9535e+06	20308652	20341040	23152982	24144938	22054234	23095910	25859512	22711242
5-Hydroxyindoleacetate	C05635	Indole and Tryptophan	190.051	1.182	[M-H]-	43589.3	49104.4	51497.8	37679.5	154201	89363.4	172584	176399	85549.7	186948	243376	191659
Indolepyruvate	C00331	Indole and Tryptophan	202.049	0.919	[M-H]-	6504.66	6188.66	9157.78	6870.1	63824.8	38920.5	58369	27015.6	47179.9	40305.9	47501.1	58829.6
Kynurenine	C00328	Indole and Tryptophan	207.078	1.311	[M-H]-	1207.25	3595.77	4205.36	1980.07	65813.5	48593.2	102409	83056.7	51826.8	105124	120434	99687.9
Kynurenic acid	C01717	Indole and Tryptophan	188.035	1.536	[M-H]-	818.69	780.52	871.98	877.19	69116.6	42490.7	55563.6	68139.7	42234.8	67263.3	82744.4	68259
Quinolinic acid	C03722	Indole and Tryptophan	166.013	0.876	[M-H]-	11451.4	12698.1	7351.59	12156.1	237458	195147	241364	284551	191060	260706	255704	290484
N-formyl kynurenine	C02700	Indole and Tryptophan	235.072	1.427	[M-H]-	863.5	959.04	0	0	26217.8	19816.7	29647	22665.2	13361.5	21786.5	26937.7	15417.7
g-Oxalo-crotonate	C03453	Indole and Tryptophan	159.028	0.932	[M+H]+	60863.8	22105.4	42186.2	47329.9	850794	463234	692165	807826	863233	1.07176e+06	702075	938558
Hydroxyindole-acetylglycine	C05832	Indole and Tryptophan	247.072	1.822	[M-H]-	57780	51753.4	53275.5	49337.4	41909.9	80083.1	70994.4	173038	64664.1	93983.9	57396.5	163747
Dopaquinone	C00822	Tyrosine Metabolism	194.046	1.171	[M-H]-	0	0	965.73	0	255943	152815	228486	237253	151874	272366	340036	267729
3-4-Dihydroxy-L-phenylalanine	C00355	Tyrosine Metabolism	196.061	0.919	[M-H]-	87914.1	106263	69937.3	78081.7	1.17296e+06	730446	1.01348e+06	937094	598480	882424	1.36928e+06	1.04865e+06
Homovanillate	C05582	Tyrosine Metabolism	181.051	0.995	[M-H]-	164693	149380	123172	116206	902840	536497	818321	814642	521595	789634	1.17432e+06	909890
4-Hydroxyphenylacetate	C00642	Tyrosine Metabolism	151.04	1.109	[M-H]-	18615.3	13815.2	15274.9	14885.4	59871.2	36224.4	49900.5	63521.7	41079.3	52941.4	63126.9	59556.7
2-5-Dihydroxybenzoate	C00628	Tyrosine Metabolism	153.02	1.033	[M-H]-	3262.47	3584.36	5075.96	4747.84	13066.7	11591.2	16700.9	7130.44	24365.6	10146.9	26028.2	19503.3
4-Coumarate	C00811	Tyrosine Metabolism	165.055	0.926	[M+H]+	4.15899e+06	4.80926e+06	4.06867e+06	3.28785e+06	24591494	19644086	30274834	27195504	13926384	22443594	30589744	26627866
Maleylpyruvate	C02167	Tyrosine Metabolism	185.009	0.808	[M-H]-	28237.9	21197.6	12171.2	15768.6	30007.5	23088.2	67091.7	76850.2	88125.2	31496.9	60663.8	78736.6
L-Adrenaline	C00788	Signaling	182.082	1.798	[M-H]-	10333.2	7055.23	4471.89	6226.33	79036.9	45025.2	59024.1	74827.1	45014.2	69803.9	68269.1	81395.5
Dopamine	C03758	Signaling	154.086	0.927	[M+H]+	18650.6	11875.8	12017.6	5986.54	64921.2	34120.5	72321.3	44297.9	30782.9	44750	65765.3	67674.8
Serotonin	C00780	Signaling	177.102	1.138	[M+H]+	2481.61	0	6403.27	2505.17	313793	146767	749468	455720	197318	831427	936961	1.09694e+06
sn-glycero-3-Phosphoethanolamine	C01233	Glycerophospholipid biosynthesis	214.049	0.931	[M-H]-	22854.4	23143.5	25971.8	18686.1	64122.9	43198.5	60324.4	63796.9	74949.1	43334.2	59214.3	62009.1
Glycerol 3-phosphate	C00093	Glycerophospholipid biosynthesis	171.006	0.618	[M-H]-	252669	265452	234396	203643	19996.8	2967.08	0	0	1886.03	0	0	2591.79
Phosphoethanolamine	C00346	Glycerophospholipid biosynthesis	142.026	0.665	[M+H]+	50134	30613.5	47331.1	28541.4	0	0	0	0	0	0	0	0
CDP-ethanolamine	C00570	Glycerophospholipid biosynthesis	445.053	0.62	[M-H]-	86460.1	86523.1	93060.6	60529.8	0	0	0	0	0	0	0	0
N-Methylethanolamine phosphate	C01210	Glycerophospholipid biosynthesis	154.027	0.602	[M-H]-	55007.2	38396.2	35388.9	79816.7	1148.64	0	1285.13	0	0	0	1120.11	1344.08
Phosphodimethyl-ethanolamine	C13482	Glycerophospholipid biosynthesis	168.043	0.632	[M-H]-	908568	801743	783546	772662	0	0	0	0	0	0	0	0
sn-glycero-3-Phosphocholine	C00670	Glycerophospholipid biosynthesis	259.12	0.975	[M+H]+	0	0	0	0	671264	352770	828259	806188	200034	338618	403784	514535
Acetoacetate	C00164	Ketone Body	101.024	0.686	[M-H]-	341329	528462	380072	416162	306476	835860	340210	1.10213e+06	350045	514050	513076	381553
Beta Hydroxybutyrate	C01089	Ketone Body	103.04	0.935	[M-H]-	167051	126684	151121	133844	1499783	1196098	1.69105e+06	2010819	1.02592e+06	2.01269e+06	2.47757e+06	1.91629e+06
N6-N6-N6-Trimethyl-L-lysine	C03793	Carnitine and fatty acid metabolsim	189.16	0.642	[M+H]+	522481	446364	491614	407371	299657	420982	376955	504483	213182	447504	472400	457602
L-Carnitine	C00318	Carnitine and fatty acid metabolsim	162.112	0.68	[M+H]+	6.29489e+06	5.60088e+06	3673722	3.39894e+06	7.27669e+06	4.53532e+06	5507010	4694801	6.46615e+06	7.36806e+06	6.15138e+06	6.30291e+06
AC(2:0)	HMDB0000201	Carnitine and fatty acid metabolsim	204.123	0.816	[M+H]+	2.39041e+06	2.34749e+06	2.34165e+06	1.72458e+06	3.70031e+06	3034717	3.67481e+06	4.27632e+06	4.39829e+06	3678597	7.67226e+06	6200044
AC(3:0)	HMDB0000824	Carnitine and fatty acid metabolsim	218.139	1.053	[M+H]+	258825	227976	202052	236680	6600526	3.74389e+06	5.96567e+06	6.99976e+06	4.62102e+06	7.38578e+06	6758634	8052570
AC(3-OH)	HMDB0013125	Carnitine and fatty acid metabolsim	234.134	1.832	[M+H]+	9452.47	10635	12828	0	1.67818e+06	34209.2	944382	646491	203663	623441	597781	434849
AC(3-DC)	HMDB0062592	Carnitine and fatty acid metabolsim	248.113	0.889	[M+H]+	10480.5	6084.59	6720.99	27752.8	305425	175966	597352	402776	147586	549694	407805	660084
AC(4:0)	HMDB0002013	Carnitine and fatty acid metabolsim	232.154	1.749	[M+H]+	740039	674636	607996	687200	4184806	2.05804e+06	3643746	3515566	2.58112e+06	4207428	3.93514e+06	4.61258e+06
AC(4:1)	HMDB0013126	Carnitine and fatty acid metabolsim	230.139	1.199	[M+H]+	4492.33	3270.41	2496.59	5590.43	24074.3	6049.62	22511.4	13870.3	7851.29	23228.6	21208.8	15787.9
AC(4-DC)	HMDB0013133	Carnitine and fatty acid metabolsim	262.129	0.927	[M+H]+	144732	109079	17595.9	77187.1	373847	202562	490553	318926	143928	385280	273547	470051
AC(5:1)	HMDB02366	Carnitine and fatty acid metabolsim	244.154	1.78	[M+H]+	7199.32	16626.3	14104.4	24216.5	145712	77286	112012	129422	83596.6	135833	117326	147919
AC(5-OH)	HMDB0062555	Carnitine and fatty acid metabolsim	262.165	1.062	[M+H]+	38549.7	36013.2	28293.4	27171.1	133981	68711.1	114510	121078	67245.2	127092	101197	146116
AC(6:0)	HMDB0000705	Carnitine and fatty acid metabolsim	260.186	1.821	[M+H]+	39406.7	36920.7	34743.8	39104.4	72578.8	62176.2	66095.7	68619.4	48398.7	91527.2	58025.1	83364.2
AC(6:1)	HMDB0013161	Carnitine and fatty acid metabolsim	258.17	1.754	[M+H]+	195075	168987	192154	161555	286799	246385	282804	300003	236841	245672	194184	255803
AC(8:0)	HMDB0000791	Carnitine and fatty acid metabolsim	288.217	1.865	[M+H]+	0	11377.4	52106	0	159617	63181.7	134746	113981	100268	186169	131533	154193
AC(8-OH)	HMDB0061634	Carnitine and fatty acid metabolsim	304.212	1.799	[M+H]+	32712.7	29997.1	21858.7	27603.5	104277	21159.1	98273.2	174888	32889.1	317693	68212.9	20396.3
AC(10:0)	HMDB0000651	Carnitine and fatty acid metabolsim	316.248	1.927	[M+H]+	6153.6	6963.02	0	7091.1	58751.6	34567.5	47793.5	46012	66169.9	119569	58046.2	95586
AC(12:0)	HMDB0002250	Carnitine and fatty acid metabolsim	344.28	2.008	[M+H]+	4478.89	22981	26231	19266.8	204021	162967	236360	119907	549710	346183	204690	476042
AC(12:1)	HMDB0013326	Carnitine and fatty acid metabolsim	342.264	1.85	[M+H]+	4.60848e+06	4.27802e+06	4.47516e+06	4187690	3.34723e+06	3.91569e+06	3.46762e+06	3.63176e+06	4.0429e+06	3.7435e+06	3784763	3.82906e+06
AC(14:0)	HMDB0005066	Carnitine and fatty acid metabolsim	372.311	2.082	[M+H]+	51790.5	73509.1	125877	120605	293430	183066	249856	215039	926394	427112	278645	533288
AC(14:1)	HMDB0062588	Carnitine and fatty acid metabolsim	370.295	2.025	[M+H]+	4490.48	16732.9	30895.7	20745.2	177030	115052	194101	151781	711976	394916	187476	466513
AC(14:1-OH)	HMDB0013330	Carnitine and fatty acid metabolsim	386.29	1.965	[M+H]+	6220.02	0	0	0	21564.5	0	22589.3	8677.9	33473.6	24627.8	10511.1	35025.5
AC(14-OH)	HMDB0061640	Carnitine and fatty acid metabolsim	388.306	1.991	[M+H]+	0	0	4092.83	0	18548.4	7972.74	29892.9	21959.3	45440.7	38284.6	7514.37	46422.4
AC(16:0)	HMDB0000222	Carnitine and fatty acid metabolsim	400.342	2.213	[M+H]+	119249	262242	333558	375285	535538	132863	233372	247612	430225	269369	136316	296602
AC(16:1)	HMDB0006317	Carnitine and fatty acid metabolsim	398.327	2.102	[M+H]+	62172.3	78529.1	82428.9	92262.8	217872	68625.8	170953	106848	439911	213903	171245	227747
AC(16:2)	HMDB0013334	Carnitine and fatty acid metabolsim	396.311	2.052	[M+H]+	2996.4	0	0	0	29759	11024.8	33442.9	23965.5	207460	110745	63036.9	110808
AC(16-OH)	HMDB0061642	Carnitine and fatty acid metabolsim	416.337	2.07	[M+H]+	0	2899.39	0	3087.85	18621.2	11467.1	25453.6	25513.9	34286.7	16183.6	8419.11	18180.9
AC(18:0)	HMDB0000848	Carnitine and fatty acid metabolsim	428.373	2.28	[M+H]+	5618.83	5161.65	5304.73	14465.9	55055.1	14258.5	18019.7	112721	26714	36955.4	17344.4	5953.01
AC(18:1)	HMDB0013338	Carnitine and fatty acid metabolsim	426.358	2.238	[M+H]+	35518.1	55317.1	69740.3	89456.6	216596	29428.8	84339.6	90925.8	183551	168497	138343	215221
AC(18:2)	HMDB0006469	Carnitine and fatty acid metabolsim	424.342	2.126	[M+H]+	0	0	3892.22	0	65218.2	23392.7	82520.7	82035.5	431827	206768	141259	387488
AC(18:3)	HMDB0006319	Carnitine and fatty acid metabolsim	422.326	2.076	[M+H]+	0	0	0	0	7792.92	8893.06	17825.5	13535.6	72753.7	48524.1	26820.5	52282.5
AC(18:1-OH)	HMDB0013339	Carnitine and fatty acid metabolsim	442.352	2.025	[M+H]+	3120.39	0	3511.46	0	0	0	28953.5	5932.49	9994.06	101151	9071.29	4593.53
FA(4:0)	C00246	Saturated Fatty acids	87.0452	1.176	[M-H]-	123025	109334	95016.5	115838	276694	225619	227459	242685	225248	259450	280629	221198
FA(5:0)	C00803	Saturated Fatty acids	101.061	1.813	[M-H]-	108002	107983	116860	116809	551984	395894	438244	483742	434185	454299	472977	343153
FA(6:0)	C01585	Saturated Fatty acids	115.076	1.869	[M-H]-	428798	485018	387135	491501	2.26108e+06	1.3017e+06	1658279	1.53755e+06	1.39188e+06	1855923	2042049	1619003
FA(7:0)	C17714	Saturated Fatty acids	129.092	1.95	[M-H]-	684631	692818	657571	758974	2.69794e+06	1478883	1.92145e+06	1559594	1557418	2.35836e+06	2.3628e+06	2.08732e+06
FA(8:0)	C06423	Saturated Fatty acids	143.108	2.078	[M-H]-	2.52739e+06	2710074	2.37907e+06	2.48975e+06	5273967	3.54385e+06	4867106	4.03957e+06	3.4326e+06	6.03951e+06	6877094	5.22561e+06
FA(10:0)	C01571	Saturated Fatty acids	171.139	2.256	[M-H]-	19556464	19336670	18477200	18579314	15495693	16200600	17075772	17171726	13176817	16566227	18262358	18545840
FA(12:0)	C02679	Saturated Fatty acids	199.17	2.445	[M-H]-	5055376	4585059	5.27899e+06	4312222	2.44861e+06	2.97916e+06	3.43572e+06	3587667	2.47129e+06	2.56892e+06	3.68991e+06	3352518
FA(14:0)	C06424	Saturated Fatty acids	227.202	2.699	[M-H]-	15026895	12426824	16809270	11837888	9310717	9042469	12787539	10634960	8752305	8.10921e+06	11145813	12673016
FA(16:0)	C00249	Saturated Fatty acids	255.233	3.077	[M-H]-	45023756	35831424	52211692	39225672	55322400	38978884	53501356	68544464	39688736	43096900	52877792	57002924
FA(18:0)	C01530	Saturated Fatty acids	283.264	3.697	[M-H]-	35688400	13527617	44267284	29639930	36738260	46940688	131565160	141841168	41136476	56005636	65079500	112707416
FA(14:1)	C08322	Monounsaturated Fatty Acids	225.186	2.498	[M-H]-	1.4801e+06	1.53786e+06	1.54719e+06	1.56078e+06	861969	1.09097e+06	1.06053e+06	1.13725e+06	797906	765121	1.09481e+06	901349
FA(16:1)	C08362	Monounsaturated Fatty Acids	253.217	2.763	[M-H]-	8.18283e+06	6.63551e+06	8573249	7.36936e+06	4643683	5.47543e+06	7.10941e+06	7.5325e+06	4.71667e+06	4.92715e+06	6920168	6.43235e+06
FA(18:1)	C00712	Monounsaturated Fatty Acids	281.249	3.12	[M-H]-	5.94541e+06	4811224	5.62124e+06	6.67543e+06	9738825	5632838	7.40449e+06	9455817	4334352	5.16498e+06	8789471	7555748
FA(18:2)	C01595	Poly-unsaturated Fatty Acids	279.233	2.795	[M-H]-	2.94829e+06	2.4325e+06	2.69331e+06	2.63388e+06	3.69647e+06	1.38089e+06	3.36888e+06	4942030	1.51402e+06	1.82868e+06	3293883	3.15107e+06
FA(18:3)	C06427	Poly-unsaturated Fatty Acids	277.217	2.597	[M-H]-	43493.1	31530.6	39802.8	61989.4	75595.8	35508.9	189470	195162	27363.7	31700.1	97272.9	127699
FA(20:3)	C03242	Poly-unsaturated Fatty Acids	305.249	2.874	[M-H]-	164315	127874	103970	224203	1.15164e+06	183261	678555	1047142	178666	172559	722660	512959
FA(20:4)	C00219	Poly-unsaturated Fatty Acids	303.233	2.698	[M-H]-	926616	880033	846242	1.31888e+06	5769840	623599	4.78087e+06	6.0434e+06	808409	1.06282e+06	2.9258e+06	2.30016e+06
FA(20:5)	C06428	Poly-unsaturated Fatty Acids	301.217	2.53	[M-H]-	15264	0	31492.3	26665.1	332575	27480	303246	416075	33057.5	61036.7	208849	142929
FA(22:6)	C06429	Essential fatty acids	327.233	2.603	[M-H]-	282561	220389	197837	376227	1.98524e+06	291195	1282044	2.72006e+06	356284	499994	1.7209e+06	1.2271e+06
FA(22:5)	C16513	Essential fatty acids	329.249	2.722	[M-H]-	177936	157733	171442	263556	961454	179685	752655	1164963	124162	212529	587476	420062
Taurocholate	C05122	Bile acids	514.284	1.821	[M-H]-	10207.9	26687.1	17874.3	27361.5	853808	463865	805201	883250	457427	882839	1.13833e+06	998972
Taurochenodeoxycholate/Tauroursodeoxycholate	C05465	Bile acids	498.29	1.844	[M-H]-	6531.48	21876.4	44549.8	74732.8	3226018	1455769	3.68543e+06	3.47154e+06	2.1088e+06	3.32701e+06	4.93769e+06	4.26683e+06
Glycodeoxycholate/Glychenodeoxycholate	C05464	Bile acids	448.307	1.847	[M-H]-	0	13039.2	20911.8	29026.9	1.90174e+06	1.27406e+06	2.26948e+06	2.44884e+06	1.53655e+06	2.13716e+06	3121495	2963867
HETE	C04805	Arachidonate metabolism	319.228	2.308	[M-H]-	0	0	0	0	113559	28731.1	100447	91019.3	36889.1	45692.1	92692.6	74124.2
HPETE/Leukotriene B4	C14820	Arachidonate metabolism	335.221	2.764	[M-H]-	237833	228075	305911	258379	863979	832737	1.10948e+06	1056392	854728	982713	1.19388e+06	970012
Prostaglandin A2/B2	C05953	Arachidonate metabolism	333.209	1.984	[M-H]-	9631.94	10760.2	9095.34	9319.18	163885	85050.6	102827	132898	105220	124830	155736	167935
Mevalonate	C00418	Cholesterol Biosynthesis	147.066	0.937	[M-H]-	7078.26	3808.17	4732	6520.37	380226	200893	387421	316598	170372	309581	431243	343426
Sphinganine 1-phosphate	C01120	Sphingolipid biosynthesis	380.256	3.697	[M-H]-	501592	168832	628475	325218	355976	482893	1.36949e+06	1.17094e+06	360984	455657	721770	1.05732e+06
Biliverdin	C00500	Heme metabolism	581.241	1.909	[M-H]-	0	0	0	6602.39	36728.6	35454.2	39261.9	40755.1	43001.6	40835.7	69479.4	49354
Bilirubin	C00486	Heme metabolism	583.256	3.261	[M-H]-	0	0	0	5421.57	57338.1	19753.7	71819	54545	22352.3	54565.6	111534	57921.1
hippurate	C01586	Tentative Xenobiotics	178.051	1.355	[M-H]-	57664.8	69286.1	53261.8	61036.5	4.28356e+06	2862705	4.16537e+06	4.72632e+06	2815548	4.59872e+06	5.92365e+06	5.09711e+06
pipecolate	C00408	Tentative Amino acids assignments	128.072	0.923	[M-H]-	27179	31322.1	21997.3	32102.5	228110	155420	168417	165051	161439	201658	359808	244500
S-lactoylglutathione	C03451	Tentative Amino acids assignments	378.097	0.911	[M-H]-	316875	243068	56237.4	196575	86224.9	59627	89742.4	63520.2	9459.04	66730.2	120553	61692
N-Acetyl-leucyl-leucine	C11333	Tentative Amino acids assignments	285.182	1.798	[M-H]-	18485.8	24649.7	19772.5	71896.3	1.33654e+06	40195.9	105426	99316.7	46743.5	83426.3	120718	53866.5
N6-Methyl-L-lysine	C02728	Tentative Amino acids assignments	161.128	0.63	[M+H]+	109598	143505	111523	109128	61007.8	20549	48567.3	18676.7	11560.4	37150.5	69389.7	30804
Riboflavin	C00255	Stimulating/Exogenous compounds	375.13	1.803	[M-H]-	8789.36	8534.8	6918.09	12188.5	208786	114086	178578	198561	98358.9	123055	133524	115458
N-Acetylmethionine	C02712	Proteolysis	192.069	0.932	[M+H]+	0	0	0	0	109665	63966.6	116381	129481	107837	133499	156596	189830
N-Acetyl-D-phenylalanine	C05620	Proteolysis	206.082	1.761	[M-H]-	38764.2	33785.1	33241.3	39658.6	86299.7	46262	122177	71013.6	37884.8	78521.1	120754	79798.4
N-Acetyl-L-aspartate	C01042	Proteolysis	176.055	0.936	[M+H]+	296540	225930	227196	178927	5998.5	0	3798.94	16656.1	6288.63	6261.16	6205.24	16692.4
N-Acetyl-L-glutamate	C00624	Proteolysis	188.056	0.793	[M-H]-	333438	333329	267383	220770	45532.7	43070	28226.4	52476.4	5852.79	11510	9320.75	0
N-Acetyl-L-histidine	C02997	Proteolysis	196.073	0.948	[M-H]-	7896.74	9462.64	22026	10040.4	976434	671607	1.47962e+06	1.36133e+06	850862	1.66573e+06	2.13401e+06	1.90281e+06
N-Acetyl-L-leucine	C02710	Proteolysis	174.113	1.034	[M+H]+	20800.6	18286.6	17026.7	18235.1	49044.9	28228.5	390691	50134.7	32930.2	56390	52823.4	74651.4
N-Methyl-Histidine	C01152	Other	170.093	0.953	[M+H]+	19702	17386.4	60917.6	19199.4	114864	64219.7	762167	158442	195279	586559	746517	875797
N-Methyl-Glutamate	C01046	Other	162.076	0.556	[M+H]+	15135.6	8142.21	9265.18	17881.7	68325.3	67682.8	67140.3	86503.2	58915.5	144276	152928	158995
N-Methyl-Aspartate	C03618	Other	146.046	0.625	[M-H]-	15457683	10625238	11498160	12996939	3.31622e+06	1208671	2.37847e+06	2.53137e+06	1225612	2.01868e+06	2.74199e+06	2.36816e+06
methylglyoxal	C00546	Other	71.0139	0.691	[M-H]-	352763	517427	429948	525413	250755	1.07252e+06	346984	1.25711e+06	332118	586629	555598	463612
Biotin	C00120	Other	243.082	1.552	[M-H]-	0	867.29	0	0	16050.2	7125.26	17133	17009.1	12140.1	20139	23723.9	19688.1
2-Methyleneglutarate	C02930	Other	143.035	0.683	[M-H]-	282302	269532	149925	208181	190633	668719	212415	842408	272263	380962	384609	265991
6-Pyruvoyltetrahydropterin	C03684	Other	236.078	1.814	[M-H]-	55280.7	75508.4	82808.6	79957.1	115615	94403	183147	181897	110980	116391	77591.6	110801
6-Lactoyl-5-6-7-8-tetrahydropterin	C04244	Other	238.095	0.671	[M-H]-	1.46534e+06	1.71079e+06	1.34786e+06	1.29189e+06	36852.6	0	0	0	0	0	0	0
Thioredoxin disulfide	C00343	Other	317.039	0.667	[M+H]+	85012.8	77995	153587	38717.9	0	0	0	0	0	0	0	0
