# Supplementary material for: Metabolic Changes during In Vivo Maturation of PSC-Derived Skeletal Myogenic Progenitors
Source: Cells. 2023 Dec 29;13(1):76. doi: 10.3390/cells13010076 (PMC10778145; doi:10.3390/cells13010076)
Supplement: Supplementary file 1 [file cells-13-00076-s001.zip › cells-2745972-Supplementary Materials/Supplementary Table S1.xlsx]

## Sheet: Sheet4
		in vitro iPax3 vs satellite cells		in vivo iPax3 vs satellite cells
GeneName	EntrezID	log2FC	FDR-corrected p-value	log2FC	FDR-corrected p-value
Atic	108147	-2.90649	0	-0.573875	0.291734
Cad	69719	-3.87016	0	0.0913396	0.787668
Cs	12974	-2.64248	0	0.0994218	0.830742
Eno1	13806	-3.77951	0	-0.193387	0.431813
Gpx1	14775	-3.61724	0	-0.321379	0.1835
Pgk1	18655	-3.4396	0	-0.0804654	0.766708
Rrm1	20133	-3.46255	0	-0.199033	0.742743
Tpi1	21991	-3.25345	0	-0.218925	0.507327
Hmox1	15368	7.01756	8.78983e-74	-0.140028	0.485862
Glul	14645	4.58696	3.86068e-44	0.0407235	0.953761
Hsd11b1	15483	8.9077	1.59352e-38	0.127579	0.733697
Ampd3	11717	4.34749	1.98443e-26	0.129555	0.805792
Pgam1	18648	-4.46564	1.46155e-24	0.0124929	0.992393
Pfkp	56421	3.59443	5.64484e-24	0.183241	0.664958
Hk2	15277	3.12875	1.43899e-21	-0.780479	0.198699
Mtap	66902	-4.802	3.01797e-19	-0.138801	0.785319
Sgms2	74442	3.43215	5.44825e-18	0.416088	0.467345
Ass1	11898	-4.97381	7.82338e-17	-0.145756	0.715899
Sat1	20229	3.02974	1.90123e-16	-0.149331	0.611011
Lpin3	64899	5.41784	4.87633e-16	0.00876721	0.992393
Odc1	18263	2.5173	1.06242e-15	0.133712	0.612226
Itpkc	233011	3.73728	4.19267e-15	0.141319	0.492847
Neu2	23956	12.9836	5.2935e-15	0.28685	0.534646
Phgdh	236539	-4.09076	8.96446e-14	0.0494142	0.926097
Gart	14450	-3.54683	1.22171e-13	0.382951	0.435985
Nme4	56520	-12.8585	1.74435e-13	0.241023	0.585966
Gstm1	14862	4.31115	1.87775e-13	0.172356	0.611999
Rpe	66646	-3.31286	3.50801e-13	0.0585755	0.926097
Mtmr1	53332	3.28911	4.90014e-13	0.231983	0.702511
Pla2g4a	18783	-6.43688	1.02159e-12	-0.0741009	0.898993
Ndufc2	68197	-3.32114	1.41205e-12	-0.0715528	0.953761
Uck2	80914	2.19765	3.35251e-12	0.0915817	0.805792
Synj2	20975	-12.5265	1.28448e-11	-0.373911	0.315457
Suclg1	56451	-3.00621	3.38508e-11	-0.30631	0.448912
Hadh	15107	-2.78998	6.17187e-11	-0.0331152	0.969693
Nnmt	18113	9.78628	7.26098e-11	-0.214119	0.485753
Gcsh	68133	-2.88772	8.01051e-11	-0.206397	0.753149
Tkt	21881	-2.65721	9.08796e-11	0.166785	0.782201
Gys1	14936	-4.19809	1.00416e-10	-0.125204	0.864949
Itpa	16434	-7.8265	3.32033e-10	0.0373997	0.954464
Dck	13178	-2.70628	1.38305e-09	0.0726495	0.87955
B4galt5	56336	2.23683	1.67703e-09	-0.190779	0.485862
Ndufa4	17992	-2.63394	1.73285e-09	-0.334354	0.702511
Bcat1	12035	-4.59421	2.00565e-09	-0.322296	0.494475
Mdh2	17448	-2.06345	2.46492e-09	0.16051	0.520083
Uqcrc2	67003	-2.32225	9.72409e-09	0.211642	0.388115
Ak1	11636	-5.93972	1.28827e-08	-0.00457766	0.992393
Mat2a	232087	1.77593	1.90463e-08	0.0615342	0.803384
Pi4k2b	67073	2.03239	1.94948e-08	0.0770584	0.902158
Pi4k2a	84095	2.10927	2.48325e-08	-0.0351945	0.954464
Pgm1	72157	-4.14414	2.92679e-08	-0.186116	0.782201
Ndufs2	226646	-1.9199	3.05827e-08	-0.00204859	0.992393
Uqcrc1	22273	-2.32708	4.27131e-08	0.213897	0.488747
Mat2b	108645	-2.88244	5.90409e-08	-0.279187	0.511354
Gclc	14629	1.84477	6.00859e-08	-0.164463	0.786887
Ak2	11637	-2.12786	6.06593e-08	-0.161409	0.570629
Ptgs2	19225	-2.35793	6.66442e-08	-0.749584	4.86409e-16
Ndufs1	227197	-1.90395	8.88017e-08	-0.237938	0.766708
Inppl1	16332	-2.46481	9.73317e-08	-0.0109613	0.977547
Uqcrq	22272	-2.59839	9.75311e-08	0.00452161	0.992393
Glo1	109801	-3.5988	1.14613e-07	-0.602016	0.198699
Gpat3	231510	3.92611	1.21393e-07	0.327513	0.518348
Idh2	269951	-1.79669	1.44157e-07	-0.788879	0.268156
Atp5pb	11950	-2.24839	1.44735e-07	-0.0548696	0.883266
Azin2	242669	-11.6133	1.55059e-07	0.106475	0.803482
Mtmr2	77116	-2.0294	1.73234e-07	0.0344306	0.954464
Plce1	74055	5.18583	1.84716e-07	-0.312898	0.388115
Mmut	17850	-2.48874	1.93111e-07	-0.00617119	0.992393
Ppcs	106564	-11.3346	1.98458e-07	0.021029	0.982262
Aloxe3	23801	5.37152	2.07787e-07	0.0533461	0.926097
Cd38	12494	-11.3284	2.34972e-07	0.0940726	0.881429
Dlat	235339	-2.20878	2.50339e-07	0.00416502	0.992393
Hyal2	15587	-4.46256	3.07097e-07	0.091187	0.877682
Tk1	21877	-5.74468	3.53719e-07	-0.161772	0.795164
Pkm	18746	-1.59666	3.83687e-07	0.356866	0.1835
Chka	12660	1.87611	3.8906e-07	-0.0406003	0.937309
Mdh1	17449	-1.83469	4.25346e-07	-0.489745	0.101452
Selenoi	28042	-1.98676	5.41422e-07	-0.343578	0.238446
Plpp3	67916	2.75057	5.72838e-07	-0.343556	0.411869
Oxct1	67041	-1.80541	5.86981e-07	-0.451707	0.110628
Sphk1	20698	5.94055	6.16842e-07	-0.222711	0.485753
Adh5	11532	-2.47843	7.29712e-07	-0.139636	0.898993
Gusb	110006	-2.79335	8.50373e-07	0.0610293	0.291734
Entpd2	12496	8.56421	9.38969e-07	-0.0872073	0.778756
Me1	17436	-3.84772	9.74181e-07	-0.529662	0.191524
Psat1	107272	-1.90683	1.2309e-06	0.0578312	0.926097
Ak5	229949	-11.1439	1.26124e-06	0.0993678	0.803384
Aldh2	11669	1.64561	1.55995e-06	0.100454	0.778756
Cox7b	66142	-2.22228	1.64606e-06	-0.541475	0.411869
Sdha	66945	-1.61363	1.9257e-06	-0.113165	0.778756
Ndufv2	72900	-2.28326	1.92884e-06	-0.0724437	0.953761
Hmbs	15288	-4.30272	2.05386e-06	-0.0874573	0.238446
Csgalnact2	78752	2.23568	2.11149e-06	-0.122852	0.803384
Aldh1a1	11668	6.06275	2.32528e-06	0.204847	0.742743
Pip4k2b	108083	-3.55363	3.15275e-06	-0.123214	0.753149
Idh3a	67834	-1.8001	3.22571e-06	-0.281039	0.612797
Aco2	11429	-1.74051	3.29545e-06	0.0802055	0.898993
Hsd17b12	56348	-1.96924	3.41188e-06	-0.580747	0.388048
Pfkm	18642	-2.05408	3.45798e-06	0.174268	0.742743
Paics	67054	-1.87171	3.51655e-06	-0.129524	0.854349
Hsd17b7	15490	1.94642	4.46641e-06	-0.42894	0.291734
Pnpo	103711	-10.8125	4.55718e-06	0.0121807	0.992393
Pdhx	27402	-2.70611	5.37106e-06	-0.246025	0.448912
Mvd	192156	-10.6711	8.21576e-06	0.170421	0.742743
Gnpda1	26384	-6.2505	8.54945e-06	-0.414388	0.353041
Lpcat1	210992	-3.33591	8.84732e-06	-0.120165	0.862382
Pcyt1b	236899	-10.6419	9.09308e-06	-0.145997	0.715899
Acads	11409	-5.42926	1.02872e-05	-0.0506937	0.932775
Taldo1	21351	-2.21278	1.20829e-05	-0.027922	0.975176
Nudt12	67993	-10.5629	1.31283e-05	0.032442	0.953761
Adh1	11522	6.93635	1.36452e-05	-0.63926	0.19157
Impa1	55980	-2.58928	1.50894e-05	0.0259684	0.975176
Ndufa9	66108	-2.16027	1.60505e-05	0.101947	0.87667
Aldh9a1	56752	-2.84604	1.61934e-05	-0.36567	0.315457
Xdh	22436	4.41527	1.80249e-05	-0.75728	0.0265339
Tyms	22171	-5.79806	1.81416e-05	-0.075321	0.88086
Adsl	11564	-1.95309	1.99468e-05	-0.199019	0.723385
Acaca	107476	-2.68884	2.05685e-05	-0.277251	0.268156
Got2	14719	-2.17666	2.09847e-05	0.13278	0.743463
Thtpa	105663	-10.4387	2.17385e-05	-0.19296	0.803384
Ptgs1	19224	-11.0014	2.23109e-05	-0.0283413	0.958791
Sdhb	67680	-1.92218	2.49016e-05	-0.491525	0.291734
Cers5	71949	-2.66364	2.50954e-05	-0.196741	0.742743
Chsy1	269941	-3.27054	2.68132e-05	0.144951	0.803384
Agl	77559	-3.28165	2.7335e-05	-0.0200996	0.963394
Galk1	14635	-4.52452	3.06316e-05	0.260409	0.411869
Gmps	229363	-1.43587	3.50857e-05	-0.00214731	0.992393
Pik3c2a	18704	-1.67434	3.60284e-05	-0.11148	0.786887
Csgalnact1	234356	4.78498	3.71131e-05	-0.1268	0.796177
Pgam2	56012	-10.5219	3.73664e-05	0.285808	0.411869
Lpin1	14245	-4.47889	4.21349e-05	-0.17986	0.595248
Asns	27053	-4.92236	4.39275e-05	0.298347	0.49674
Dpyd	99586	5.80735	4.39978e-05	0.109041	0.612797
Cox8a	12868	-1.72563	4.55261e-05	0.111891	0.702511
Hmgcll1	208982	-10.6981	4.61653e-05	-0.392658	0.492847
Plcd1	18799	2.51582	5.13965e-05	0.0191278	0.963394
Mcee	73724	-10.2533	5.14345e-05	-0.565517	0.302736
Shmt2	108037	-3.21966	5.71702e-05	-0.0653295	0.877682
Oat	18242	1.4838	5.82454e-05	-0.244409	0.766708
Dera	232449	-5.88415	6.14954e-05	0.078823	0.898993
Dut	110074	-5.37668	6.43685e-05	-0.425753	0.201028
Plpp2	50784	-3.03937	7.26043e-05	0.318746	0.411869
Sucla2	20916	-1.42852	7.26544e-05	-0.201451	0.611011
Pcbd1	13180	-7.00702	7.81435e-05	-0.150591	0.786887
Hadha	97212	-1.66158	7.94974e-05	0.01246	0.991418
Cmpk1	66588	-1.53406	9.13676e-05	-0.209633	0.612797
Agps	228061	-1.48075	9.60175e-05	-0.121482	0.803384
Entpd1	12495	5.84864	0.000103215	-0.169065	0.766708
Alox5	11689	-10.0629	0.000108249	0.0652457	0.883266
Lclat1	225010	-2.56736	0.000124597	0.125529	0.860135
Ldhb	16832	-2.95331	0.000132412	0.35753	0.452659
Agpat5	52123	1.4629	0.000133464	0.407703	0.302736
Ckmt1	12716	-10.0925	0.000146299	0.595747	0.1835
Hykk	235386	-9.87468	0.00016405	-0.128452	0.787668
Mthfd1	108156	-2.62668	0.000175701	-0.572125	0.291734
Sdhd	66925	-2.68662	0.000181829	-0.323152	0.511354
Cbs	12411	4.43917	0.000197466	0.149559	0.7539
Ndufs4	17993	-2.36814	0.000225003	-0.104833	0.902158
Tm7sf2	73166	-9.76359	0.000229401	0.177968	0.766708
Pfas	237823	-2.23208	0.00023337	-0.0828998	0.877682
Pycr1	209027	-9.44413	0.000273124	-0.180424	0.778756
Fads1	76267	-2.58683	0.000295728	-0.271591	0.63747
Ugp2	216558	1.43984	0.000299146	-0.183611	0.7539
Ldha	16828	-1.20434	0.000319216	0.0129815	0.95504
Coasy	71743	-5.37769	0.000321758	0.0280205	0.963394
Gstt1	14871	6.8199	0.00032368	-0.117982	0.87955
G6pdx	14381	-2.23441	0.000386241	0.104978	0.877682
Nampt	59027	1.33772	0.000436993	-0.207857	0.511354
Pgm2	66681	1.31108	0.000450142	0.216511	0.766708
Mocs1	56738	-5.39858	0.000577333	0.0506361	0.766708
Cpox	12892	-4.28049	0.000588052	0.0748164	0.877682
Ndufa12	66414	-2.19505	0.000672889	-0.242395	0.570629
Nos3	18127	6.10686	0.000750971	0.58752	2.03113e-19
Nadk2	68646	-2.48009	0.000828079	0.277079	0.766708
Mmab	77697	-4.34425	0.000842521	-0.0684252	0.898993
Pip5k1c	18717	-1.89019	0.000887799	-0.0458892	0.958607
Cox6b1	110323	-1.40258	0.000975228	-0.0928208	0.926097
Sdhc	66052	-2.84068	0.00104198	0.0323556	0.958607
Mtmr4	170749	-1.40577	0.00105011	0.234707	0.570629
Inpp4a	269180	2.13926	0.00106522	0.116648	0.803384
Cdipt	52858	-1.86895	0.00118465	0.0363168	0.954464
Fmo1	14261	5.11336	0.00119355	-0.926232	0.0737044
Dld	13382	-1.08429	0.00123913	-0.501131	0.19157
Ndst4	64580	-9.09891	0.0012901	-0.0878814	0.877682
Mgst3	66447	-8.8469	0.00134191	0.0288289	0.953761
Pdha1	18597	-1.13475	0.00137619	-0.274288	0.452659
Mccc2	78038	-2.84932	0.00138271	0.34913	0.511354
Sptlc1	268656	-2.23745	0.00143826	0.0580082	0.953761
Ndufc1	66377	-1.94469	0.00147693	0.41531	0.1835
Pnpla2	66853	1.9556	0.00171022	-0.0772881	0.877682
Dtymk	21915	-2.0094	0.00175558	-0.0577767	0.926097
Ptges	64292	-9.63013	0.00186937	-0.377924	0.49674
Ak7	78801	-8.88908	0.0019206	-0.0251823	0.953761
Isyna1	71780	-1.71532	0.00198526	-0.0852179	0.782201
Bpnt2	242291	-1.1045	0.00217195	-0.136956	0.612797
Adh7	11529	-5.16186	0.00228189	-0.563403	0.201028
Papss1	23971	-1.24945	0.002339	-0.40534	0.518348
Adi1	104923	-3.9298	0.00234609	-0.113855	0.87955
Mthfs	107885	-8.55898	0.00240037	0.0178545	0.982262
Nudt5	53893	-4.43732	0.00248639	-0.231121	0.485753
Glud1	14661	-1.1197	0.00251747	-0.272668	0.492847
Ndst1	15531	1.05064	0.00268749	0.0783582	0.898993
Ndufv1	17995	-1.1601	0.00270537	0.298742	0.492847
Gldc	104174	-9.48879	0.00276784	-0.466191	0.223719
Got1	14718	-3.65604	0.00291086	-0.0799068	0.898993
Alox15	11687	-8.69932	0.00301226	0.00740472	0.992393
Pnp	18950	2.56764	0.00315572	-0.252463	0.528305
Ndufa10	67273	-1.53683	0.00343937	-0.161648	0.75399
Gns	75612	-1.40118	0.00354186	-0.386378	0.1835
Aprt	11821	-1.44195	0.00389065	0.245092	0.467345
Acat2	110460	-2.92213	0.00390871	-0.316883	0.435985
Cyc1	66445	-1.2989	0.00399611	-0.0672591	0.898993
Nadk	192185	-1.38582	0.00422559	0.0454157	0.87667
Gls	14660	0.996002	0.004244	-0.331624	0.19157
Pycr2	69051	-1.56547	0.00453771	0.16529	0.742533
Ndufb10	68342	-1.15456	0.00475122	0.0310561	0.953761
Etnk1	75320	1.02277	0.00489335	-0.462659	0.0842029
Gstm2	14863	2.76164	0.00492883	0.271286	0.612797
Oxct2a	64059	7.50949	0.00496036	0.0842028	0.782201
Nt5c	50773	-3.44153	0.00531116	0.109854	0.766708
Mogat2	233549	-8.22862	0.0054408	0.100647	0.803384
Alox12	11684	-8.53394	0.00548142	0.08005	0.844894
Ogdh	18293	-1.02185	0.00559795	-0.157694	0.493132
Enpp1	18605	4.79066	0.00607726	-0.226437	0.742743
Plcg1	18803	-1.22753	0.00635593	0.144847	0.766708
Acox3	80911	-2.19886	0.00660555	-0.785802	0.198699
Etnk2	214253	-8.20904	0.00669722	0.175178	0.742743
Impa2	114663	-4.40692	0.00671413	-0.30844	0.485753
Agpat1	55979	-1.9358	0.00678217	0.0861431	0.778756
Tkfc	225913	-3.90512	0.00685036	0.237028	0.520083
Ppt1	19063	-1.37865	0.00701351	-0.265647	0.430748
Glb1	12091	-2.33349	0.00711588	0.240498	0.292247
Hadhb	231086	-2.0965	0.00723309	-0.277809	0.753149
Dctd	320685	-4.38039	0.00726356	0.58044	0.0842029
Gpx4	625249	-1.16669	0.00726803	0.352814	0.198699
Acacb	100705	2.87928	0.00744213	0.12271	0.753149
Pgd	110208	-1.14597	0.00750699	0.114299	0.877682
Dhfr	13361	-3.6405	0.00799887	0.0327929	0.954464
Elovl7	74559	-4.08814	0.0080972	-0.336269	0.223719
Pfkl	18641	-1.98884	0.00817198	0.750006	0.201028
Pemt	18618	-7.98074	0.00824467	0.0740232	0.803384
Ptdss1	19210	-1.59912	0.00836622	-0.52969	0.312868
Oplah	75475	3.22538	0.00925544	0.272106	0.291734
Nadsyn1	78914	-4.56729	0.0105457	0.278293	0.268156
Gch1	14528	3.18639	0.0105544	0.0579008	0.916582
Tph1	21990	-7.83343	0.010676	0.11127	0.803384
Cox4i1	12857	-0.934718	0.0108684	0.116731	0.862382
Ndufs3	68349	-2.37456	0.0115622	-0.204514	0.766708
Impdh2	23918	-1.09272	0.0116098	0.0310647	0.953761
Ndufb5	66046	-2.05139	0.0116896	0.37586	0.411161
Dhcr24	74754	1.15286	0.0118969	0.0387833	0.898993
Nnt	18115	-7.78533	0.0118992	-0.235448	0.411869
Ndufs7	75406	-1.84932	0.0119055	0.453579	0.435985
Cox5b	12859	-1.92656	0.0121177	0.0968951	0.7539
Phykpl	72947	1.74128	0.0125255	-0.235535	0.507327
Pla2g12a	66350	1.91298	0.0127499	0.521404	0.238446
Dcxr	67880	-4.1085	0.0133066	0.0459387	0.909965
Glyat	107146	-7.89212	0.0134563	0.0831415	0.803384
Fut2	14344	5.81474	0.0144787	0.147385	0.702511
Chkb	12651	3.19987	0.0148872	-0.0405859	0.946949
Acat1	110446	-1.21039	0.0149144	-0.254214	0.511354
Uqcr11	66594	-2.34961	0.0151201	0.216778	0.61479
Ivd	56357	-1.81558	0.0156518	0.385722	0.435985
Gaa	14387	-1.64981	0.0163657	0.104059	0.803482
Qdpr	110391	-2.47067	0.016451	0.131086	0.819445
Hsd17b4	15488	-1.61881	0.0171259	-0.260873	0.689028
Aldoc	11676	-7.57925	0.0176433	-0.0192758	0.975176
Aldh1l2	216188	-5.13324	0.0184747	-0.151356	0.766708
Akr1b8	14187	-3.50181	0.018598	-0.164715	0.7539
St3gal4	20443	1.39084	0.0186696	-0.164298	0.795164
Pcyt1a	13026	1.11661	0.0186722	-0.250422	0.520083
Ptdss2	27388	-3.21756	0.0189554	0.117392	0.794535
Idh3b	170718	-0.923285	0.0203381	-0.244992	0.291734
Lpin2	64898	1.15827	0.0210338	-0.0610189	0.90716
Pgls	66171	-2.21742	0.0215073	0.100256	0.902158
Lss	16987	-3.44047	0.0215645	-0.168678	0.615179
Amacr	17117	-3.41069	0.0215868	0.214291	0.612226
Plpp1	19012	-1.67867	0.0217998	-0.381072	0.447351
Hmox2	15369	-1.88519	0.0227031	-0.28053	0.625948
Ephx2	13850	3.45346	0.022961	0.0971403	0.786887
Ndufa6	67130	-1.5543	0.0231956	0.230881	0.778756
Lias	79464	-1.80404	0.0233108	-0.204717	0.742743
Cndp2	66054	-1.42517	0.0233143	-0.202059	0.770946
Nmnat1	66454	-3.88438	0.0234324	-0.128692	0.766708
Gnpda2	67980	-3.16677	0.0235549	-0.415009	0.488747
Pik3c2b	240752	2.01629	0.0236466	0.254168	0.612797
Ggt1	14598	-7.33554	0.0251587	0.257944	0.520083
Cyp2s1	74134	-7.51983	0.0259664	0.183899	0.702511
Agk	69923	-3.13698	0.0261376	0.187958	0.783192
Alad	17025	-2.75962	0.027214	0.0197442	0.977989
B3gnt3	72297	7.51301	0.0274531	0.0741553	0.895613
Rbks	71336	-7.25591	0.0279317	-0.0528431	0.958607
Scp2	20280	-1.04562	0.0284986	-0.230141	0.733697
Ndufs8	225887	-1.78645	0.0290042	-0.0565426	0.926097
Plcb3	18797	-0.964276	0.0292971	-0.25327	0.702511
Tymp	72962	-7.22453	0.0293388	0.101717	0.7539
Entpd8	72090	-7.22887	0.0294906	-0.0414397	0.953761
Ext1	14042	1.04972	0.029773	0.0358983	0.977547
Eno2	13807	-3.79687	0.0309923	0.619449	0.19157
Ndufb8	67264	-1.29122	0.0316405	0.120132	0.711659

## Sheet: In vitro
GeneName	EntrezID	log2FC	FDR-corrected p-value			EntrezID	log2FC	FDR-corrected p-value
Atic	108147	-2.90649	0		Acaca	107476	-2.68884	2.05685e-05
Cad	69719	-3.87016	0		Acacb	100705	2.87928	0.00744213
Cs	12974	-2.64248	0		Acads	11409	-5.42926	1.02872e-05
Eno1	13806	-3.77951	0		Acat1	110446	-1.21039	0.0149144
Gpx1	14775	-3.61724	0		Acat2	110460	-2.92213	0.00390871
mt-Co3	17710	-4.23721	0		Aco2	11429	-1.74051	3.29545e-06
Pgk1	18655	-3.4396	0		Acox3	80911	-2.19886	0.00660555
Rrm1	20133	-3.46255	0		Acsl5	433256	-1.29656	0.0369833
Tpi1	21991	-3.25345	0		Adh1	11522	6.93635	1.36452e-05
Hmox1	15368	7.01756	8.78983e-74		Adh5	11532	-2.47843	7.29712e-07
Glul	14645	4.58696	3.86068e-44		Adh7	11529	-5.16186	0.00228189
Hsd11b1	15483	8.9077	1.59352e-38		Adi1	104923	-3.9298	0.00234609
Ampd3	11717	4.34749	1.98443e-26		Adk	11534	-1.23084	0.045432
Gclm	14630	3.51713	5.12997e-25		Adsl	11564	-1.95309	1.99468e-05
Pgam1	18648	-4.46564	1.46155e-24		Agk	69923	-3.13698	0.0261376
Pfkp	56421	3.59443	5.64484e-24		Agl	77559	-3.28165	2.7335e-05
Hk2	15277	3.12875	1.43899e-21		Agpat1	55979	-1.9358	0.00678217
Mtap	66902	-4.802	3.01797e-19		Agpat5	52123	1.4629	0.000133464
Sgms2	74442	3.43215	5.44825e-18		Agps	228061	-1.48075	9.60175e-05
Rrm2	20135	-4.49635	1.7594e-17		Ak1	11636	-5.93972	1.28827e-08
Ass1	11898	-4.97381	7.82338e-17		Ak2	11637	-2.12786	6.06593e-08
Sat1	20229	3.02974	1.90123e-16		Ak5	229949	-11.1439	1.26124e-06
Lpin3	64899	5.41784	4.87633e-16		Ak7	78801	-8.88908	0.0019206
Odc1	18263	2.5173	1.06242e-15		Akr1a1	58810	-0.731627	0.0448877
Maob	109731	9.62998	2.18277e-15		Akr1b8	14187	-3.50181	0.018598
Itpkc	233011	3.73728	4.19267e-15		Alad	17025	-2.75962	0.027214
Neu2	23956	12.9836	5.2935e-15		Aldh1a1	11668	6.06275	2.32528e-06
Phgdh	236539	-4.09076	8.96446e-14		Aldh1l2	216188	-5.13324	0.0184747
Gart	14450	-3.54683	1.22171e-13		Aldh2	11669	1.64561	1.55995e-06
Nme4	56520	-12.8585	1.74435e-13		Aldh9a1	56752	-2.84604	1.61934e-05
Gstm1	14862	4.31115	1.87775e-13		Aldoc	11676	-7.57925	0.0176433
Rpe	66646	-3.31286	3.50801e-13		Alox12	11684	-8.53394	0.00548142
Mtmr1	53332	3.28911	4.90014e-13		Alox15	11687	-8.69932	0.00301226
Pla2g4a	18783	-6.43688	1.02159e-12		Alox5	11689	-10.0629	0.000108249
Ndufc2	68197	-3.32114	1.41205e-12		Aloxe3	23801	5.37152	2.07787e-07
Uck2	80914	2.19765	3.35251e-12		Amacr	17117	-3.41069	0.0215868
Synj2	20975	-12.5265	1.28448e-11		Ampd3	11717	4.34749	1.98443e-26
Suclg1	56451	-3.00621	3.38508e-11		Aox1	11761	2.13059	0.0332988
Hadh	15107	-2.78998	6.17187e-11		Aprt	11821	-1.44195	0.00389065
Mthfd1l	270685	-4.20582	6.95856e-11		Asns	27053	-4.92236	4.39275e-05
Nnmt	18113	9.78628	7.26098e-11		Ass1	11898	-4.97381	7.82338e-17
Gcsh	68133	-2.88772	8.01051e-11		Atic	108147	-2.90649	0
Tkt	21881	-2.65721	9.08796e-11		Atp5pb	11950	-2.24839	1.44735e-07
Gys1	14936	-4.19809	1.00416e-10		Azin2	242669	-11.6133	1.55059e-07
Itpa	16434	-7.8265	3.32033e-10		B3gnt3	72297	7.51301	0.0274531
Dck	13178	-2.70628	1.38305e-09		B4galt5	56336	2.23683	1.67703e-09
B4galt5	56336	2.23683	1.67703e-09		Bbox1	170442	6.5885	0.047701
Ndufa4	17992	-2.63394	1.73285e-09		Bcat1	12035	-4.59421	2.00565e-09
Bcat1	12035	-4.59421	2.00565e-09		Bpnt2	242291	-1.1045	0.00217195
Mdh2	17448	-2.06345	2.46492e-09		Cad	69719	-3.87016	0
Uqcrc2	67003	-2.32225	9.72409e-09		Cbr4	234309	-3.68526	0.0329008
Ak1	11636	-5.93972	1.28827e-08		Cbs	12411	4.43917	0.000197466
Mat2a	232087	1.77593	1.90463e-08		Cd38	12494	-11.3284	2.34972e-07
Pi4k2b	67073	2.03239	1.94948e-08		Cdipt	52858	-1.86895	0.00118465
Pi4k2a	84095	2.10927	2.48325e-08		Cerk	223753	1.24819	0.0395676
Pgm1	72157	-4.14414	2.92679e-08		Cers5	71949	-2.66364	2.50954e-05
Ndufs2	226646	-1.9199	3.05827e-08		Chka	12660	1.87611	3.8906e-07
Uqcrc1	22273	-2.32708	4.27131e-08		Chkb	12651	3.19987	0.0148872
Gmpr	66355	-11.6009	4.39463e-08		Chsy1	269941	-3.27054	2.68132e-05
Mat2b	108645	-2.88244	5.90409e-08		Ckmt1	12716	-10.0925	0.000146299
Gclc	14629	1.84477	6.00859e-08		Cmpk1	66588	-1.53406	9.13676e-05
Ak2	11637	-2.12786	6.06593e-08		Cndp2	66054	-1.42517	0.0233143
Ptgs2	19225	-2.35793	6.66442e-08		Coasy	71743	-5.37769	0.000321758
Ndufs1	227197	-1.90395	8.88017e-08		Cox4i1	12857	-0.934718	0.0108684
Inppl1	16332	-2.46481	9.73317e-08		Cox5b	12859	-1.92656	0.0121177
Uqcrq	22272	-2.59839	9.75311e-08		Cox6b1	110323	-1.40258	0.000975228
Glo1	109801	-3.5988	1.14613e-07		Cox7b	66142	-2.22228	1.64606e-06
Gpat3	231510	3.92611	1.21393e-07		Cox8a	12868	-1.72563	4.55261e-05
Idh2	269951	-1.79669	1.44157e-07		Cpox	12892	-4.28049	0.000588052
Atp5pb	11950	-2.24839	1.44735e-07		Cs	12974	-2.64248	0
Azin2	242669	-11.6133	1.55059e-07		Csgalnact1	234356	4.78498	3.71131e-05
Mtmr2	77116	-2.0294	1.73234e-07		Csgalnact2	78752	2.23568	2.11149e-06
Plce1	74055	5.18583	1.84716e-07		Cyc1	66445	-1.2989	0.00399611
Mmut	17850	-2.48874	1.93111e-07		Cyp2s1	74134	-7.51983	0.0259664
Ppcs	106564	-11.3346	1.98458e-07		Dck	13178	-2.70628	1.38305e-09
Aloxe3	23801	5.37152	2.07787e-07		Dctd	320685	-4.38039	0.00726356
Cd38	12494	-11.3284	2.34972e-07		Dcxr	67880	-4.1085	0.0133066
Dlat	235339	-2.20878	2.50339e-07		Dera	232449	-5.88415	6.14954e-05
Entpd3	215446	-11.4554	2.96449e-07		Dhcr24	74754	1.15286	0.0118969
Hyal2	15587	-4.46256	3.07097e-07		Dhfr	13361	-3.6405	0.00799887
Tk1	21877	-5.74468	3.53719e-07		Dhodh	56749	-3.6465	0.0333871
Pkm	18746	-1.59666	3.83687e-07		Dlat	235339	-2.20878	2.50339e-07
Chka	12660	1.87611	3.8906e-07		Dld	13382	-1.08429	0.00123913
Mdh1	17449	-1.83469	4.25346e-07		Dpyd	99586	5.80735	4.39978e-05
Selenoi	28042	-1.98676	5.41422e-07		Dtymk	21915	-2.0094	0.00175558
Plpp3	67916	2.75057	5.72838e-07		Dut	110074	-5.37668	6.43685e-05
Oxct1	67041	-1.80541	5.86981e-07		Elovl7	74559	-4.08814	0.0080972
Sphk1	20698	5.94055	6.16842e-07		Eno1	13806	-3.77951	0
Adh5	11532	-2.47843	7.29712e-07		Eno2	13807	-3.79687	0.0309923
Gusb	110006	-2.79335	8.50373e-07		Enpp1	18605	4.79066	0.00607726
Entpd2	12496	8.56421	9.38969e-07		Entpd1	12495	5.84864	0.000103215
Me1	17436	-3.84772	9.74181e-07		Entpd2	12496	8.56421	9.38969e-07
Psat1	107272	-1.90683	1.2309e-06		Entpd8	72090	-7.22887	0.0294906
Ak5	229949	-11.1439	1.26124e-06		Ephx2	13850	3.45346	0.022961
Aldh2	11669	1.64561	1.55995e-06		Etnk1	75320	1.02277	0.00489335
Cox7b	66142	-2.22228	1.64606e-06		Etnk2	214253	-8.20904	0.00669722
Sdha	66945	-1.61363	1.9257e-06		Ext1	14042	1.04972	0.029773
Ndufv2	72900	-2.28326	1.92884e-06		Fads1	76267	-2.58683	0.000295728
Hmbs	15288	-4.30272	2.05386e-06		Fech	14151	-1.36049	0.0461154
Csgalnact2	78752	2.23568	2.11149e-06		Fmo1	14261	5.11336	0.00119355
Aldh1a1	11668	6.06275	2.32528e-06		Fut2	14344	5.81474	0.0144787
Pip4k2b	108083	-3.55363	3.15275e-06		G6pdx	14381	-2.23441	0.000386241
Idh3a	67834	-1.8001	3.22571e-06		Gaa	14387	-1.64981	0.0163657
Aco2	11429	-1.74051	3.29545e-06		Galc	14420	-1.43581	0.0320403
Hsd17b12	56348	-1.96924	3.41188e-06		Galk1	14635	-4.52452	3.06316e-05
Pfkm	18642	-2.05408	3.45798e-06		Galns	50917	-2.59285	0.0318392
Paics	67054	-1.87171	3.51655e-06		Gart	14450	-3.54683	1.22171e-13
Hsd17b7	15490	1.94642	4.46641e-06		Gcdh	270076	-1.80783	0.0383155
Pnpo	103711	-10.8125	4.55718e-06		Gch1	14528	3.18639	0.0105544
Pdhx	27402	-2.70611	5.37106e-06		Gclc	14629	1.84477	6.00859e-08
Aldh3a1	11670	5.83406	5.44023e-06		Gcsh	68133	-2.88772	8.01051e-11
Mvd	192156	-10.6711	8.21576e-06		Ggt1	14598	-7.33554	0.0251587
Gnpda1	26384	-6.2505	8.54945e-06		Glb1	12091	-2.33349	0.00711588
Lpcat1	210992	-3.33591	8.84732e-06		Gldc	104174	-9.48879	0.00276784
Pcyt1b	236899	-10.6419	9.09308e-06		Glo1	109801	-3.5988	1.14613e-07
Acads	11409	-5.42926	1.02872e-05		Gls	14660	0.996002	0.004244
Taldo1	21351	-2.21278	1.20829e-05		Glud1	14661	-1.1197	0.00251747
Nudt12	67993	-10.5629	1.31283e-05		Glul	14645	4.58696	3.86068e-44
Adh1	11522	6.93635	1.36452e-05		Glyat	107146	-7.89212	0.0134563
Impa1	55980	-2.58928	1.50894e-05		Gmps	229363	-1.43587	3.50857e-05
Ndufa9	66108	-2.16027	1.60505e-05		Gnpda1	26384	-6.2505	8.54945e-06
Aldh9a1	56752	-2.84604	1.61934e-05		Gnpda2	67980	-3.16677	0.0235549
Xdh	22436	4.41527	1.80249e-05		Gns	75612	-1.40118	0.00354186
Tyms	22171	-5.79806	1.81416e-05		Got1	14718	-3.65604	0.00291086
Adsl	11564	-1.95309	1.99468e-05		Got2	14719	-2.17666	2.09847e-05
Acaca	107476	-2.68884	2.05685e-05		Gpat3	231510	3.92611	1.21393e-07
Got2	14719	-2.17666	2.09847e-05		Gpx1	14775	-3.61724	0
Thtpa	105663	-10.4387	2.17385e-05		Gpx4	625249	-1.16669	0.00726803
Ptgs1	19224	-11.0014	2.23109e-05		Gstm1	14862	4.31115	1.87775e-13
Sdhb	67680	-1.92218	2.49016e-05		Gstm2	14863	2.76164	0.00492883
Cers5	71949	-2.66364	2.50954e-05		Gstt1	14871	6.8199	0.00032368
Chsy1	269941	-3.27054	2.68132e-05		Gusb	110006	-2.79335	8.50373e-07
Agl	77559	-3.28165	2.7335e-05		Gys1	14936	-4.19809	1.00416e-10
Galk1	14635	-4.52452	3.06316e-05		Hadh	15107	-2.78998	6.17187e-11
Gmps	229363	-1.43587	3.50857e-05		Hadha	97212	-1.66158	7.94974e-05
Pik3c2a	18704	-1.67434	3.60284e-05		Hadhb	231086	-2.0965	0.00723309
Csgalnact1	234356	4.78498	3.71131e-05		Hibch	227095	-3.64656	0.0347519
Pgam2	56012	-10.5219	3.73664e-05		Hk2	15277	3.12875	1.43899e-21
Lpin1	14245	-4.47889	4.21349e-05		Hmbs	15288	-4.30272	2.05386e-06
Asns	27053	-4.92236	4.39275e-05		Hmgcll1	208982	-10.6981	4.61653e-05
Dpyd	99586	5.80735	4.39978e-05		Hmox1	15368	7.01756	8.78983e-74
Cox8a	12868	-1.72563	4.55261e-05		Hmox2	15369	-1.88519	0.0227031
Hmgcll1	208982	-10.6981	4.61653e-05		Hsd11b1	15483	8.9077	1.59352e-38
Plcd1	18799	2.51582	5.13965e-05		Hsd17b12	56348	-1.96924	3.41188e-06
Mcee	73724	-10.2533	5.14345e-05		Hsd17b4	15488	-1.61881	0.0171259
Shmt2	108037	-3.21966	5.71702e-05		Hsd17b7	15490	1.94642	4.46641e-06
Oat	18242	1.4838	5.82454e-05		Hyal2	15587	-4.46256	3.07097e-07
Ckmt2	76722	10.3571	6.05928e-05		Hykk	235386	-9.87468	0.00016405
Dera	232449	-5.88415	6.14954e-05		Idh1	15926	-2.65909	0.0464908
Dut	110074	-5.37668	6.43685e-05		Idh2	269951	-1.79669	1.44157e-07
Plpp2	50784	-3.03937	7.26043e-05		Idh3a	67834	-1.8001	3.22571e-06
Sucla2	20916	-1.42852	7.26544e-05		Idh3b	170718	-0.923285	0.0203381
Chac2	68044	-10.1014	7.61396e-05		Impa1	55980	-2.58928	1.50894e-05
Pcbd1	13180	-7.00702	7.81435e-05		Impa2	114663	-4.40692	0.00671413
Hadha	97212	-1.66158	7.94974e-05		Impdh2	23918	-1.09272	0.0116098
Prps2	110639	-2.87606	8.23101e-05		Inpp4a	269180	2.13926	0.00106522
Cmpk1	66588	-1.53406	9.13676e-05		Inpp5b	16330	-2.06854	0.0436473
Agps	228061	-1.48075	9.60175e-05		Inppl1	16332	-2.46481	9.73317e-08
Entpd1	12495	5.84864	0.000103215		Isyna1	71780	-1.71532	0.00198526
Cox15	226139	-1.8965	0.000104161		Itpa	16434	-7.8265	3.32033e-10
Alox5	11689	-10.0629	0.000108249		Itpkc	233011	3.73728	4.19267e-15
Lclat1	225010	-2.56736	0.000124597		Ivd	56357	-1.81558	0.0156518
Ldhb	16832	-2.95331	0.000132412		Lclat1	225010	-2.56736	0.000124597
Agpat5	52123	1.4629	0.000133464		Ldha	16828	-1.20434	0.000319216
Ckmt1	12716	-10.0925	0.000146299		Ldhb	16832	-2.95331	0.000132412
Hykk	235386	-9.87468	0.00016405		Lias	79464	-1.80404	0.0233108
Minpp1	17330	-3.43822	0.00016405		Lpcat1	210992	-3.33591	8.84732e-06
Mthfd1	108156	-2.62668	0.000175701		Lpin1	14245	-4.47889	4.21349e-05
Sdhd	66925	-2.68662	0.000181829		Lpin2	64898	1.15827	0.0210338
Cbs	12411	4.43917	0.000197466		Lpin3	64899	5.41784	4.87633e-16
Ndufs4	17993	-2.36814	0.000225003		Lss	16987	-3.44047	0.0215645
Tm7sf2	73166	-9.76359	0.000229401		Lta4h	16993	-1.04429	0.041814
Pfas	237823	-2.23208	0.00023337		Mat2a	232087	1.77593	1.90463e-08
Nqo1	18104	-4.49872	0.00024028		Mat2b	108645	-2.88244	5.90409e-08
Pycr1	209027	-9.44413	0.000273124		Mccc2	78038	-2.84932	0.00138271
Fads1	76267	-2.58683	0.000295728		Mcee	73724	-10.2533	5.14345e-05
Bdh1	71911	-9.586	0.000296741		Mdh1	17449	-1.83469	4.25346e-07
Ugp2	216558	1.43984	0.000299146		Mdh2	17448	-2.06345	2.46492e-09
Ldha	16828	-1.20434	0.000319216		Me1	17436	-3.84772	9.74181e-07
Coasy	71743	-5.37769	0.000321758		Mgst3	66447	-8.8469	0.00134191
Gstt1	14871	6.8199	0.00032368		Mmab	77697	-4.34425	0.000842521
G6pdx	14381	-2.23441	0.000386241		Mmut	17850	-2.48874	1.93111e-07
Nampt	59027	1.33772	0.000436993		Mocs1	56738	-5.39858	0.000577333
Pgm2	66681	1.31108	0.000450142		Mogat2	233549	-8.22862	0.0054408
Mocs1	56738	-5.39858	0.000577333		Mtap	66902	-4.802	3.01797e-19
Cpox	12892	-4.28049	0.000588052		Mthfd1	108156	-2.62668	0.000175701
Ndufa12	66414	-2.19505	0.000672889		Mthfs	107885	-8.55898	0.00240037
Nos3	18127	6.10686	0.000750971		Mtmr1	53332	3.28911	4.90014e-13
Uqcrfs1	66694	-1.79602	0.000761757		Mtmr2	77116	-2.0294	1.73234e-07
Nadk2	68646	-2.48009	0.000828079		Mtmr4	170749	-1.40577	0.00105011
Mmab	77697	-4.34425	0.000842521		Mvd	192156	-10.6711	8.21576e-06
Pip5k1c	18717	-1.89019	0.000887799		Mvk	17855	-3.21232	0.0443251
Cox6b1	110323	-1.40258	0.000975228		Nadk	192185	-1.38582	0.00422559
Sdhc	66052	-2.84068	0.00104198		Nadk2	68646	-2.48009	0.000828079
Mtmr4	170749	-1.40577	0.00105011		Nadsyn1	78914	-4.56729	0.0105457
Inpp4a	269180	2.13926	0.00106522		Nampt	59027	1.33772	0.000436993
Ndufa8	68375	-2.4297	0.00116156		Ndst1	15531	1.05064	0.00268749
Cdipt	52858	-1.86895	0.00118465		Ndst4	64580	-9.09891	0.0012901
Fmo1	14261	5.11336	0.00119355		Ndufa10	67273	-1.53683	0.00343937
Dld	13382	-1.08429	0.00123913		Ndufa12	66414	-2.19505	0.000672889
Ndst4	64580	-9.09891	0.0012901		Ndufa3	66091	-3.5343	0.0457104
Mgst3	66447	-8.8469	0.00134191		Ndufa4	17992	-2.63394	1.73285e-09
Pdha1	18597	-1.13475	0.00137619		Ndufa6	67130	-1.5543	0.0231956
Mccc2	78038	-2.84932	0.00138271		Ndufa9	66108	-2.16027	1.60505e-05
Sptlc1	268656	-2.23745	0.00143826		Ndufb10	68342	-1.15456	0.00475122
Cyp27a1	104086	5.11581	0.00145695		Ndufb5	66046	-2.05139	0.0116896
Ndufc1	66377	-1.94469	0.00147693		Ndufb8	67264	-1.29122	0.0316405
Pnpla2	66853	1.9556	0.00171022		Ndufc1	66377	-1.94469	0.00147693
Dtymk	21915	-2.0094	0.00175558		Ndufc2	68197	-3.32114	1.41205e-12
Ptges	64292	-9.63013	0.00186937		Ndufs1	227197	-1.90395	8.88017e-08
Ak7	78801	-8.88908	0.0019206		Ndufs2	226646	-1.9199	3.05827e-08
Isyna1	71780	-1.71532	0.00198526		Ndufs3	68349	-2.37456	0.0115622
Coq2	71883	-4.00553	0.00202642		Ndufs4	17993	-2.36814	0.000225003
Bpnt2	242291	-1.1045	0.00217195		Ndufs7	75406	-1.84932	0.0119055
Adh7	11529	-5.16186	0.00228189		Ndufs8	225887	-1.78645	0.0290042
Papss1	23971	-1.24945	0.002339		Ndufv1	17995	-1.1601	0.00270537
Adi1	104923	-3.9298	0.00234609		Ndufv2	72900	-2.28326	1.92884e-06
Mthfs	107885	-8.55898	0.00240037		Neu2	23956	12.9836	5.2935e-15
Nudt5	53893	-4.43732	0.00248639		Nme4	56520	-12.8585	1.74435e-13
Glud1	14661	-1.1197	0.00251747		Nmnat1	66454	-3.88438	0.0234324
Ndst1	15531	1.05064	0.00268749		Nnmt	18113	9.78628	7.26098e-11
Ndufv1	17995	-1.1601	0.00270537		Nnt	18115	-7.78533	0.0118992
Gldc	104174	-9.48879	0.00276784		Nos3	18127	6.10686	0.000750971
Got1	14718	-3.65604	0.00291086		Nt5c	50773	-3.44153	0.00531116
Alox15	11687	-8.69932	0.00301226		Nudt12	67993	-10.5629	1.31283e-05
Pnp	18950	2.56764	0.00315572		Nudt5	53893	-4.43732	0.00248639
Ndufa10	67273	-1.53683	0.00343937		Oat	18242	1.4838	5.82454e-05
Ehhadh	74147	-8.47442	0.00345979		Odc1	18263	2.5173	1.06242e-15
Aasdhppt	67618	-2.09847	0.00347276		Ogdh	18293	-1.02185	0.00559795
Gns	75612	-1.40118	0.00354186		Oplah	75475	3.22538	0.00925544
Aprt	11821	-1.44195	0.00389065		Oxct1	67041	-1.80541	5.86981e-07
Acat2	110460	-2.92213	0.00390871		Oxct2a	64059	7.50949	0.00496036
Cyc1	66445	-1.2989	0.00399611		Paics	67054	-1.87171	3.51655e-06
Nadk	192185	-1.38582	0.00422559		Papss1	23971	-1.24945	0.002339
Gls	14660	0.996002	0.004244		Pcbd1	13180	-7.00702	7.81435e-05
Echs1	93747	-2.15075	0.00446937		Pcyt1a	13026	1.11661	0.0186722
Plch1	269437	-8.44512	0.00451894		Pcyt1b	236899	-10.6419	9.09308e-06
Pycr2	69051	-1.56547	0.00453771		Pdha1	18597	-1.13475	0.00137619
Ndufb10	68342	-1.15456	0.00475122		Pdhb	68263	-0.798137	0.0370167
Etnk1	75320	1.02277	0.00489335		Pdhx	27402	-2.70611	5.37106e-06
Gstm2	14863	2.76164	0.00492883		Pemt	18618	-7.98074	0.00824467
Oxct2a	64059	7.50949	0.00496036		Pfas	237823	-2.23208	0.00023337
Pik3cb	74769	-4.5695	0.00529911		Pfkl	18641	-1.98884	0.00817198
Nt5c	50773	-3.44153	0.00531116		Pfkm	18642	-2.05408	3.45798e-06
Mogat2	233549	-8.22862	0.0054408		Pfkp	56421	3.59443	5.64484e-24
Alox12	11684	-8.53394	0.00548142		Pgam1	18648	-4.46564	1.46155e-24
Ogdh	18293	-1.02185	0.00559795		Pgam2	56012	-10.5219	3.73664e-05
Enpp1	18605	4.79066	0.00607726		Pgd	110208	-1.14597	0.00750699
Plcg1	18803	-1.22753	0.00635593		Pgk1	18655	-3.4396	0
Acox3	80911	-2.19886	0.00660555		Pgls	66171	-2.21742	0.0215073
Etnk2	214253	-8.20904	0.00669722		Pgm1	72157	-4.14414	2.92679e-08
Impa2	114663	-4.40692	0.00671413		Pgm2	66681	1.31108	0.000450142
Agpat1	55979	-1.9358	0.00678217		Phgdh	236539	-4.09076	8.96446e-14
Tkfc	225913	-3.90512	0.00685036		Phykpl	72947	1.74128	0.0125255
Ppt1	19063	-1.37865	0.00701351		Pi4k2a	84095	2.10927	2.48325e-08
Glb1	12091	-2.33349	0.00711588		Pi4k2b	67073	2.03239	1.94948e-08
Hadhb	231086	-2.0965	0.00723309		Pik3c2a	18704	-1.67434	3.60284e-05
Dctd	320685	-4.38039	0.00726356		Pik3c2b	240752	2.01629	0.0236466
Gpx4	625249	-1.16669	0.00726803		Pip4k2b	108083	-3.55363	3.15275e-06
Acacb	100705	2.87928	0.00744213		Pip5k1c	18717	-1.89019	0.000887799
Pgd	110208	-1.14597	0.00750699		Pkm	18746	-1.59666	3.83687e-07
Dhfr	13361	-3.6405	0.00799887		Pla2g12a	66350	1.91298	0.0127499
Elovl7	74559	-4.08814	0.0080972		Pla2g4a	18783	-6.43688	1.02159e-12
Pfkl	18641	-1.98884	0.00817198		Pla2g4c	232889	-7.02929	0.0491258
Pemt	18618	-7.98074	0.00824467		Plcb2	18796	5.40948	0.0336137
Ptdss1	19210	-1.59912	0.00836622		Plcb3	18797	-0.964276	0.0292971
Oplah	75475	3.22538	0.00925544		Plcd1	18799	2.51582	5.13965e-05
Gadl1	73748	-7.97929	0.00949265		Plce1	74055	5.18583	1.84716e-07
Srd5a1	78925	-7.99805	0.00979956		Plcg1	18803	-1.22753	0.00635593
Maoa	17161	-1.25342	0.0100311		Plpp1	19012	-1.67867	0.0217998
Nadsyn1	78914	-4.56729	0.0105457		Plpp2	50784	-3.03937	7.26043e-05
Gch1	14528	3.18639	0.0105544		Plpp3	67916	2.75057	5.72838e-07
Tph1	21990	-7.83343	0.010676		Pnp	18950	2.56764	0.00315572
Cox4i1	12857	-0.934718	0.0108684		Pnpla2	66853	1.9556	0.00171022
Ndufs3	68349	-2.37456	0.0115622		Pnpo	103711	-10.8125	4.55718e-06
Impdh2	23918	-1.09272	0.0116098		Ppcs	106564	-11.3346	1.98458e-07
Ndufb5	66046	-2.05139	0.0116896		Ppt1	19063	-1.37865	0.00701351
Dhcr24	74754	1.15286	0.0118969		Psat1	107272	-1.90683	1.2309e-06
Nnt	18115	-7.78533	0.0118992		Ptdss1	19210	-1.59912	0.00836622
Ndufs7	75406	-1.84932	0.0119055		Ptdss2	27388	-3.21756	0.0189554
Cox5b	12859	-1.92656	0.0121177		Ptges	64292	-9.63013	0.00186937
Acss1	68738	5.20621	0.0123374		Ptgs1	19224	-11.0014	2.23109e-05
Phykpl	72947	1.74128	0.0125255		Ptgs2	19225	-2.35793	6.66442e-08
Pla2g12a	66350	1.91298	0.0127499		Pycr1	209027	-9.44413	0.000273124
Dcxr	67880	-4.1085	0.0133066		Pycr2	69051	-1.56547	0.00453771
Glyat	107146	-7.89212	0.0134563		Pygl	110095	3.54046	0.0405741
Fut2	14344	5.81474	0.0144787		Qdpr	110391	-2.47067	0.016451
Chkb	12651	3.19987	0.0148872		Rbks	71336	-7.25591	0.0279317
Acat1	110446	-1.21039	0.0149144		Rpe	66646	-3.31286	3.50801e-13
Uqcr11	66594	-2.34961	0.0151201		Rrm1	20133	-3.46255	0
Ivd	56357	-1.81558	0.0156518		Sat1	20229	3.02974	1.90123e-16
Gaa	14387	-1.64981	0.0163657		Scp2	20280	-1.04562	0.0284986
Qdpr	110391	-2.47067	0.016451		Sdha	66945	-1.61363	1.9257e-06
Hsd17b4	15488	-1.61881	0.0171259		Sdhb	67680	-1.92218	2.49016e-05
Aldoc	11676	-7.57925	0.0176433		Sdhc	66052	-2.84068	0.00104198
Aldh1l2	216188	-5.13324	0.0184747		Sdhd	66925	-2.68662	0.000181829
Akr1b8	14187	-3.50181	0.018598		Selenoi	28042	-1.98676	5.41422e-07
St3gal4	20443	1.39084	0.0186696		Sgms2	74442	3.43215	5.44825e-18
Pcyt1a	13026	1.11661	0.0186722		Sgpp1	81535	2.0786	0.0338388
Ptdss2	27388	-3.21756	0.0189554		Shmt2	108037	-3.21966	5.71702e-05
Idh3b	170718	-0.923285	0.0203381		Sord	20322	-2.25302	0.0394257
Lpin2	64898	1.15827	0.0210338		Sphk1	20698	5.94055	6.16842e-07
Pgls	66171	-2.21742	0.0215073		Sptlc1	268656	-2.23745	0.00143826
Lss	16987	-3.44047	0.0215645		St3gal2	20444	-1.05444	0.0463008
Amacr	17117	-3.41069	0.0215868		St3gal3	20441	-1.79551	0.0478614
Plpp1	19012	-1.67867	0.0217998		St3gal4	20443	1.39084	0.0186696
Hmox2	15369	-1.88519	0.0227031		Sucla2	20916	-1.42852	7.26544e-05
Ephx2	13850	3.45346	0.022961		Suclg1	56451	-3.00621	3.38508e-11
Ndufa6	67130	-1.5543	0.0231956		Suox	211389	-3.68074	0.0405913
Lias	79464	-1.80404	0.0233108		Synj2	20975	-12.5265	1.28448e-11
Cndp2	66054	-1.42517	0.0233143		Taldo1	21351	-2.21278	1.20829e-05
Nmnat1	66454	-3.88438	0.0234324		Thtpa	105663	-10.4387	2.17385e-05
Gnpda2	67980	-3.16677	0.0235549		Tk1	21877	-5.74468	3.53719e-07
Pik3c2b	240752	2.01629	0.0236466		Tkfc	225913	-3.90512	0.00685036
Ggt1	14598	-7.33554	0.0251587		Tkt	21881	-2.65721	9.08796e-11
Cyp2s1	74134	-7.51983	0.0259664		Tm7sf2	73166	-9.76359	0.000229401
Agk	69923	-3.13698	0.0261376		Tph1	21990	-7.83343	0.010676
Suclg2	20917	-2.9111	0.0265129		Tpi1	21991	-3.25345	0
Alad	17025	-2.75962	0.027214		Tymp	72962	-7.22453	0.0293388
Hpse2	545291	7.28895	0.0273713		Tyms	22171	-5.79806	1.81416e-05
B3gnt3	72297	7.51301	0.0274531		Uck2	80914	2.19765	3.35251e-12
Rbks	71336	-7.25591	0.0279317		Ugp2	216558	1.43984	0.000299146
Scp2	20280	-1.04562	0.0284986		Uqcr10	66152	-1.89938	0.0393348
Ndufs8	225887	-1.78645	0.0290042		Uqcr11	66594	-2.34961	0.0151201
Plcb3	18797	-0.964276	0.0292971		Uqcrc1	22273	-2.32708	4.27131e-08
Tymp	72962	-7.22453	0.0293388		Uqcrc2	67003	-2.32225	9.72409e-09
Entpd8	72090	-7.22887	0.0294906		Uqcrq	22272	-2.59839	9.75311e-08
Ext1	14042	1.04972	0.029773		Xdh	22436	4.41527	1.80249e-05
Eno2	13807	-3.79687	0.0309923		Xylt2	217119	-2.99832	0.0485858
Ndufb8	67264	-1.29122	0.0316405
Galns	50917	-2.59285	0.0318392
Galc	14420	-1.43581	0.0320403
Cbr4	234309	-3.68526	0.0329008
Aox1	11761	2.13059	0.0332988
Dhodh	56749	-3.6465	0.0333871
Plcb2	18796	5.40948	0.0336137
Sgpp1	81535	2.0786	0.0338388
Rrm2b	382985	-1.89992	0.033864
Hibch	227095	-3.64656	0.0347519
Acsl5	433256	-1.29656	0.0369833
Pdhb	68263	-0.798137	0.0370167
Gcdh	270076	-1.80783	0.0383155
Uqcr10	66152	-1.89938	0.0393348
Sord	20322	-2.25302	0.0394257
Cerk	223753	1.24819	0.0395676
Pygl	110095	3.54046	0.0405741
Suox	211389	-3.68074	0.0405913
Lta4h	16993	-1.04429	0.041814
Inpp5b	16330	-2.06854	0.0436473
Mvk	17855	-3.21232	0.0443251
Akr1a1	58810	-0.731627	0.0448877
Adk	11534	-1.23084	0.045432
Ndufa3	66091	-3.5343	0.0457104
Fech	14151	-1.36049	0.0461154
St3gal2	20444	-1.05444	0.0463008
Idh1	15926	-2.65909	0.0464908
Bbox1	170442	6.5885	0.047701
St3gal3	20441	-1.79551	0.0478614
Xylt2	217119	-2.99832	0.0485858
Pla2g4c	232889	-7.02929	0.0491258

## Sheet: In vivo
GeneName	EntrezID	log2FC	FDR-corrected p-value				EntrezID	log2FC	FDR-corrected p-value
Acaca	107476	-0.277251	0.268156			Acaca	107476	-0.277251	0.268156
Acacb	100705	0.12271	0.753149			Acacb	100705	0.12271	0.753149
Acads	11409	-0.0506937	0.932775			Acads	11409	-0.0506937	0.932775
Acat1	110446	-0.254214	0.511354			Acat1	110446	-0.254214	0.511354
Acat2	110460	-0.316883	0.435985			Acat2	110460	-0.316883	0.435985
Aco2	11429	0.0802055	0.898993			Aco2	11429	0.0802055	0.898993
Acox3	80911	-0.785802	0.198699			Acox3	80911	-0.785802	0.198699
Acsl5	433256	-0.50099	0.438632			Acsl5	433256	-0.50099	0.438632
Adh1	11522	-0.63926	0.19157			Adh1	11522	-0.63926	0.19157
Adh5	11532	-0.139636	0.898993			Adh5	11532	-0.139636	0.898993
Adh7	11529	-0.563403	0.201028			Adh7	11529	-0.563403	0.201028
Adi1	104923	-0.113855	0.87955			Adi1	104923	-0.113855	0.87955
Adk	11534	-0.109251	0.877682			Adk	11534	-0.109251	0.877682
Adsl	11564	-0.199019	0.723385			Adsl	11564	-0.199019	0.723385
Agk	69923	0.187958	0.783192			Agk	69923	0.187958	0.783192
Agl	77559	-0.0200996	0.963394			Agl	77559	-0.0200996	0.963394
Agpat1	55979	0.0861431	0.778756			Agpat1	55979	0.0861431	0.778756
Agpat5	52123	0.407703	0.302736			Agpat5	52123	0.407703	0.302736
Agps	228061	-0.121482	0.803384			Agps	228061	-0.121482	0.803384
Ak1	11636	-0.00457766	0.992393			Ak1	11636	-0.00457766	0.992393
Ak2	11637	-0.161409	0.570629			Ak2	11637	-0.161409	0.570629
Ak5	229949	0.0993678	0.803384			Ak5	229949	0.0993678	0.803384
Ak7	78801	-0.0251823	0.953761			Ak7	78801	-0.0251823	0.953761
Akr1a1	58810	0.426485	0.245171			Akr1a1	58810	0.426485	0.245171
Akr1b8	14187	-0.164715	0.7539			Akr1b8	14187	-0.164715	0.7539
Alad	17025	0.0197442	0.977989			Alad	17025	0.0197442	0.977989
Aldh1a1	11668	0.204847	0.742743			Aldh1a1	11668	0.204847	0.742743
Aldh1l2	216188	-0.151356	0.766708			Aldh1l2	216188	-0.151356	0.766708
Aldh2	11669	0.100454	0.778756			Aldh2	11669	0.100454	0.778756
Aldh9a1	56752	-0.36567	0.315457			Aldh9a1	56752	-0.36567	0.315457
Aldoc	11676	-0.0192758	0.975176			Aldoc	11676	-0.0192758	0.975176
Alox12	11684	0.08005	0.844894			Alox12	11684	0.08005	0.844894
Alox15	11687	0.00740472	0.992393			Alox15	11687	0.00740472	0.992393
Alox5	11689	0.0652457	0.883266			Alox5	11689	0.0652457	0.883266
Aloxe3	23801	0.0533461	0.926097			Aloxe3	23801	0.0533461	0.926097
Amacr	17117	0.214291	0.612226			Amacr	17117	0.214291	0.612226
Ampd3	11717	0.129555	0.805792			Ampd3	11717	0.129555	0.805792
Aox1	11761	-0.331076	0.418235			Aox1	11761	-0.331076	0.418235
Aprt	11821	0.245092	0.467345			Aprt	11821	0.245092	0.467345
Asns	27053	0.298347	0.49674			Asns	27053	0.298347	0.49674
Ass1	11898	-0.145756	0.715899			Ass1	11898	-0.145756	0.715899
Atic	108147	-0.573875	0.291734			Atic	108147	-0.573875	0.291734
Atp5pb	11950	-0.0548696	0.883266			Atp5pb	11950	-0.0548696	0.883266
Azin2	242669	0.106475	0.803482			Azin2	242669	0.106475	0.803482
B3gnt3	72297	0.0741553	0.895613			B3gnt3	72297	0.0741553	0.895613
B4galt5	56336	-0.190779	0.485862			B4galt5	56336	-0.190779	0.485862
Bbox1	170442	0.0308833	0.954464			Bbox1	170442	0.0308833	0.954464
Bcat1	12035	-0.322296	0.494475			Bcat1	12035	-0.322296	0.494475
Bpnt2	242291	-0.136956	0.612797			Bpnt2	242291	-0.136956	0.612797
Cad	69719	0.0913396	0.787668			Cad	69719	0.0913396	0.787668
Cbr4	234309	0.0815767	0.916582			Cbr4	234309	0.0815767	0.916582
Cbs	12411	0.149559	0.7539			Cbs	12411	0.149559	0.7539
Cd38	12494	0.0940726	0.881429			Cd38	12494	0.0940726	0.881429
Cdipt	52858	0.0363168	0.954464			Cdipt	52858	0.0363168	0.954464
Cerk	223753	0.0531189	0.926097			Cerk	223753	0.0531189	0.926097
Cers5	71949	-0.196741	0.742743			Cers5	71949	-0.196741	0.742743
Chka	12660	-0.0406003	0.937309			Chka	12660	-0.0406003	0.937309
Chkb	12651	-0.0405859	0.946949			Chkb	12651	-0.0405859	0.946949
Chsy1	269941	0.144951	0.803384			Chsy1	269941	0.144951	0.803384
Ckmt1	12716	0.595747	0.1835			Ckmt1	12716	0.595747	0.1835
Cmpk1	66588	-0.209633	0.612797			Cmpk1	66588	-0.209633	0.612797
Cndp2	66054	-0.202059	0.770946			Cndp2	66054	-0.202059	0.770946
Coasy	71743	0.0280205	0.963394			Coasy	71743	0.0280205	0.963394
Cox4i1	12857	0.116731	0.862382			Cox4i1	12857	0.116731	0.862382
Cox5b	12859	0.0968951	0.7539			Cox5b	12859	0.0968951	0.7539
Cox6b1	110323	-0.0928208	0.926097			Cox6b1	110323	-0.0928208	0.926097
Cox7b	66142	-0.541475	0.411869			Cox7b	66142	-0.541475	0.411869
Cox8a	12868	0.111891	0.702511			Cox8a	12868	0.111891	0.702511
Cpox	12892	0.0748164	0.877682			Cpox	12892	0.0748164	0.877682
Cs	12974	0.0994218	0.830742			Cs	12974	0.0994218	0.830742
Csgalnact1	234356	-0.1268	0.796177			Csgalnact1	234356	-0.1268	0.796177
Csgalnact2	78752	-0.122852	0.803384			Csgalnact2	78752	-0.122852	0.803384
Cyc1	66445	-0.0672591	0.898993			Cyc1	66445	-0.0672591	0.898993
Cyp2s1	74134	0.183899	0.702511			Cyp2s1	74134	0.183899	0.702511
Dck	13178	0.0726495	0.87955			Dck	13178	0.0726495	0.87955
Dctd	320685	0.58044	0.0842029			Dctd	320685	0.58044	0.0842029
Dcxr	67880	0.0459387	0.909965			Dcxr	67880	0.0459387	0.909965
Dera	232449	0.078823	0.898993			Dera	232449	0.078823	0.898993
Dhcr24	74754	0.0387833	0.898993			Dhcr24	74754	0.0387833	0.898993
Dhfr	13361	0.0327929	0.954464			Dhfr	13361	0.0327929	0.954464
Dhodh	56749	0.410367	0.485753			Dhodh	56749	0.410367	0.485753
Dlat	235339	0.00416502	0.992393			Dlat	235339	0.00416502	0.992393
Dld	13382	-0.501131	0.19157			Dld	13382	-0.501131	0.19157
Dpyd	99586	0.109041	0.612797			Dpyd	99586	0.109041	0.612797
Dtymk	21915	-0.0577767	0.926097			Dtymk	21915	-0.0577767	0.926097
Dut	110074	-0.425753	0.201028			Dut	110074	-0.425753	0.201028
Elovl7	74559	-0.336269	0.223719			Elovl7	74559	-0.336269	0.223719
Eno1	13806	-0.193387	0.431813			Eno1	13806	-0.193387	0.431813
Eno2	13807	0.619449	0.19157			Eno2	13807	0.619449	0.19157
Enpp1	18605	-0.226437	0.742743			Enpp1	18605	-0.226437	0.742743
Entpd1	12495	-0.169065	0.766708			Entpd1	12495	-0.169065	0.766708
Entpd2	12496	-0.0872073	0.778756			Entpd2	12496	-0.0872073	0.778756
Entpd8	72090	-0.0414397	0.953761			Entpd8	72090	-0.0414397	0.953761
Ephx2	13850	0.0971403	0.786887			Ephx2	13850	0.0971403	0.786887
Etnk1	75320	-0.462659	0.0842029			Etnk1	75320	-0.462659	0.0842029
Etnk2	214253	0.175178	0.742743			Etnk2	214253	0.175178	0.742743
Ext1	14042	0.0358983	0.977547			Ext1	14042	0.0358983	0.977547
Fads1	76267	-0.271591	0.63747			Fads1	76267	-0.271591	0.63747
Fech	14151	-0.716791	0.1835			Fech	14151	-0.716791	0.1835
Fmo1	14261	-0.926232	0.0737044			Fmo1	14261	-0.926232	0.0737044
Fut2	14344	0.147385	0.702511			Fut2	14344	0.147385	0.702511
G6pdx	14381	0.104978	0.877682			G6pdx	14381	0.104978	0.877682
Gaa	14387	0.104059	0.803482			Gaa	14387	0.104059	0.803482
Galc	14420	0.107464	0.786887			Galc	14420	0.107464	0.786887
Galk1	14635	0.260409	0.411869			Galk1	14635	0.260409	0.411869
Galns	50917	0.0776276	0.877682			Galns	50917	0.0776276	0.877682
Gart	14450	0.382951	0.435985			Gart	14450	0.382951	0.435985
Gcdh	270076	-0.110798	0.803482			Gcdh	270076	-0.110798	0.803482
Gch1	14528	0.0579008	0.916582			Gch1	14528	0.0579008	0.916582
Gclc	14629	-0.164463	0.786887			Gclc	14629	-0.164463	0.786887
Gcsh	68133	-0.206397	0.753149			Gcsh	68133	-0.206397	0.753149
Ggt1	14598	0.257944	0.520083			Ggt1	14598	0.257944	0.520083
Glb1	12091	0.240498	0.292247			Glb1	12091	0.240498	0.292247
Gldc	104174	-0.466191	0.223719			Gldc	104174	-0.466191	0.223719
Glo1	109801	-0.602016	0.198699			Glo1	109801	-0.602016	0.198699
Gls	14660	-0.331624	0.19157			Gls	14660	-0.331624	0.19157
Glud1	14661	-0.272668	0.492847			Glud1	14661	-0.272668	0.492847
Glul	14645	0.0407235	0.953761			Glul	14645	0.0407235	0.953761
Glyat	107146	0.0831415	0.803384			Glyat	107146	0.0831415	0.803384
Gmps	229363	-0.00214731	0.992393			Gmps	229363	-0.00214731	0.992393
Gnpda1	26384	-0.414388	0.353041			Gnpda1	26384	-0.414388	0.353041
Gnpda2	67980	-0.415009	0.488747			Gnpda2	67980	-0.415009	0.488747
Gns	75612	-0.386378	0.1835			Gns	75612	-0.386378	0.1835
Got1	14718	-0.0799068	0.898993			Got1	14718	-0.0799068	0.898993
Got2	14719	0.13278	0.743463			Got2	14719	0.13278	0.743463
Gpat3	231510	0.327513	0.518348			Gpat3	231510	0.327513	0.518348
Gpx1	14775	-0.321379	0.1835			Gpx1	14775	-0.321379	0.1835
Gpx4	625249	0.352814	0.198699			Gpx4	625249	0.352814	0.198699
Gstm1	14862	0.172356	0.611999			Gstm1	14862	0.172356	0.611999
Gstm2	14863	0.271286	0.612797			Gstm2	14863	0.271286	0.612797
Gstt1	14871	-0.117982	0.87955			Gstt1	14871	-0.117982	0.87955
Gusb	110006	0.0610293	0.291734			Gusb	110006	0.0610293	0.291734
Gys1	14936	-0.125204	0.864949			Gys1	14936	-0.125204	0.864949
Hadh	15107	-0.0331152	0.969693			Hadh	15107	-0.0331152	0.969693
Hadha	97212	0.01246	0.991418			Hadha	97212	0.01246	0.991418
Hadhb	231086	-0.277809	0.753149			Hadhb	231086	-0.277809	0.753149
Hibch	227095	0.452376	0.291808			Hibch	227095	0.452376	0.291808
Hk2	15277	-0.780479	0.198699			Hk2	15277	-0.780479	0.198699
Hmbs	15288	-0.0874573	0.238446			Hmbs	15288	-0.0874573	0.238446
Hmgcll1	208982	-0.392658	0.492847			Hmgcll1	208982	-0.392658	0.492847
Hmox1	15368	-0.140028	0.485862			Hmox1	15368	-0.140028	0.485862
Hmox2	15369	-0.28053	0.625948			Hmox2	15369	-0.28053	0.625948
Hsd11b1	15483	0.127579	0.733697			Hsd11b1	15483	0.127579	0.733697
Hsd17b12	56348	-0.580747	0.388048			Hsd17b12	56348	-0.580747	0.388048
Hsd17b4	15488	-0.260873	0.689028			Hsd17b4	15488	-0.260873	0.689028
Hsd17b7	15490	-0.42894	0.291734			Hsd17b7	15490	-0.42894	0.291734
Hyal2	15587	0.091187	0.877682			Hyal2	15587	0.091187	0.877682
Hykk	235386	-0.128452	0.787668			Hykk	235386	-0.128452	0.787668
Idh1	15926	-0.396461	0.521832			Idh1	15926	-0.396461	0.521832
Idh2	269951	-0.788879	0.268156			Idh2	269951	-0.788879	0.268156
Idh3a	67834	-0.281039	0.612797			Idh3a	67834	-0.281039	0.612797
Idh3b	170718	-0.244992	0.291734			Idh3b	170718	-0.244992	0.291734
Impa1	55980	0.0259684	0.975176			Impa1	55980	0.0259684	0.975176
Impa2	114663	-0.30844	0.485753			Impa2	114663	-0.30844	0.485753
Impdh2	23918	0.0310647	0.953761			Impdh2	23918	0.0310647	0.953761
Inpp4a	269180	0.116648	0.803384			Inpp4a	269180	0.116648	0.803384
Inpp5b	16330	0.308362	0.690438			Inpp5b	16330	0.308362	0.690438
Inppl1	16332	-0.0109613	0.977547			Inppl1	16332	-0.0109613	0.977547
Isyna1	71780	-0.0852179	0.782201			Isyna1	71780	-0.0852179	0.782201
Itpa	16434	0.0373997	0.954464			Itpa	16434	0.0373997	0.954464
Itpkc	233011	0.141319	0.492847			Itpkc	233011	0.141319	0.492847
Ivd	56357	0.385722	0.435985			Ivd	56357	0.385722	0.435985
Lclat1	225010	0.125529	0.860135			Lclat1	225010	0.125529	0.860135
Ldha	16828	0.0129815	0.95504			Ldha	16828	0.0129815	0.95504
Ldhb	16832	0.35753	0.452659			Ldhb	16832	0.35753	0.452659
Lias	79464	-0.204717	0.742743			Lias	79464	-0.204717	0.742743
Lpcat1	210992	-0.120165	0.862382			Lpcat1	210992	-0.120165	0.862382
Lpin1	14245	-0.17986	0.595248			Lpin1	14245	-0.17986	0.595248
Lpin2	64898	-0.0610189	0.90716			Lpin2	64898	-0.0610189	0.90716
Lpin3	64899	0.00876721	0.992393			Lpin3	64899	0.00876721	0.992393
Lss	16987	-0.168678	0.615179			Lss	16987	-0.168678	0.615179
Lta4h	16993	0.00250856	0.992393			Lta4h	16993	0.00250856	0.992393
Mat2a	232087	0.0615342	0.803384			Mat2a	232087	0.0615342	0.803384
Mat2b	108645	-0.279187	0.511354			Mat2b	108645	-0.279187	0.511354
Mccc2	78038	0.34913	0.511354			Mccc2	78038	0.34913	0.511354
Mcee	73724	-0.565517	0.302736			Mcee	73724	-0.565517	0.302736
Mdh1	17449	-0.489745	0.101452			Mdh1	17449	-0.489745	0.101452
Mdh2	17448	0.16051	0.520083			Mdh2	17448	0.16051	0.520083
Me1	17436	-0.529662	0.191524			Me1	17436	-0.529662	0.191524
Mgst3	66447	0.0288289	0.953761			Mgst3	66447	0.0288289	0.953761
Mmab	77697	-0.0684252	0.898993			Mmab	77697	-0.0684252	0.898993
Mmut	17850	-0.00617119	0.992393			Mmut	17850	-0.00617119	0.992393
Mocs1	56738	0.0506361	0.766708			Mocs1	56738	0.0506361	0.766708
Mogat2	233549	0.100647	0.803384			Mogat2	233549	0.100647	0.803384
Mtap	66902	-0.138801	0.785319			Mtap	66902	-0.138801	0.785319
Mthfd1	108156	-0.572125	0.291734			Mthfd1	108156	-0.572125	0.291734
Mthfs	107885	0.0178545	0.982262			Mthfs	107885	0.0178545	0.982262
Mtmr1	53332	0.231983	0.702511			Mtmr1	53332	0.231983	0.702511
Mtmr2	77116	0.0344306	0.954464			Mtmr2	77116	0.0344306	0.954464
Mtmr4	170749	0.234707	0.570629			Mtmr4	170749	0.234707	0.570629
Mvd	192156	0.170421	0.742743			Mvd	192156	0.170421	0.742743
Mvk	17855	0.112876	0.795164			Mvk	17855	0.112876	0.795164
Nadk	192185	0.0454157	0.87667			Nadk	192185	0.0454157	0.87667
Nadk2	68646	0.277079	0.766708			Nadk2	68646	0.277079	0.766708
Nadsyn1	78914	0.278293	0.268156			Nadsyn1	78914	0.278293	0.268156
Nampt	59027	-0.207857	0.511354			Nampt	59027	-0.207857	0.511354
Ndst1	15531	0.0783582	0.898993			Ndst1	15531	0.0783582	0.898993
Ndst4	64580	-0.0878814	0.877682			Ndst4	64580	-0.0878814	0.877682
Ndufa10	67273	-0.161648	0.75399			Ndufa10	67273	-0.161648	0.75399
Ndufa12	66414	-0.242395	0.570629			Ndufa12	66414	-0.242395	0.570629
Ndufa3	66091	0.450579	0.201028			Ndufa3	66091	0.450579	0.201028
Ndufa4	17992	-0.334354	0.702511			Ndufa4	17992	-0.334354	0.702511
Ndufa6	67130	0.230881	0.778756			Ndufa6	67130	0.230881	0.778756
Ndufa9	66108	0.101947	0.87667			Ndufa9	66108	0.101947	0.87667
Ndufb10	68342	0.0310561	0.953761			Ndufb10	68342	0.0310561	0.953761
Ndufb5	66046	0.37586	0.411161			Ndufb5	66046	0.37586	0.411161
Ndufb8	67264	0.120132	0.711659			Ndufb8	67264	0.120132	0.711659
Ndufc1	66377	0.41531	0.1835			Ndufc1	66377	0.41531	0.1835
Ndufc2	68197	-0.0715528	0.953761			Ndufc2	68197	-0.0715528	0.953761
Ndufs1	227197	-0.237938	0.766708			Ndufs1	227197	-0.237938	0.766708
Ndufs2	226646	-0.00204859	0.992393			Ndufs2	226646	-0.00204859	0.992393
Ndufs3	68349	-0.204514	0.766708			Ndufs3	68349	-0.204514	0.766708
Ndufs4	17993	-0.104833	0.902158			Ndufs4	17993	-0.104833	0.902158
Ndufs7	75406	0.453579	0.435985			Ndufs7	75406	0.453579	0.435985
Ndufs8	225887	-0.0565426	0.926097			Ndufs8	225887	-0.0565426	0.926097
Ndufv1	17995	0.298742	0.492847			Ndufv1	17995	0.298742	0.492847
Ndufv2	72900	-0.0724437	0.953761			Ndufv2	72900	-0.0724437	0.953761
Neu2	23956	0.28685	0.534646			Neu2	23956	0.28685	0.534646
Nme4	56520	0.241023	0.585966			Nme4	56520	0.241023	0.585966
Nmnat1	66454	-0.128692	0.766708			Nmnat1	66454	-0.128692	0.766708
Nnmt	18113	-0.214119	0.485753			Nnmt	18113	-0.214119	0.485753
Nnt	18115	-0.235448	0.411869			Nnt	18115	-0.235448	0.411869
Nos3	18127	0.58752	2.03113e-19			Nos3	18127	0.58752	2.03113e-19
Nt5c	50773	0.109854	0.766708			Nt5c	50773	0.109854	0.766708
Nudt12	67993	0.032442	0.953761			Nudt12	67993	0.032442	0.953761
Nudt5	53893	-0.231121	0.485753			Nudt5	53893	-0.231121	0.485753
Oat	18242	-0.244409	0.766708			Oat	18242	-0.244409	0.766708
Odc1	18263	0.133712	0.612226			Odc1	18263	0.133712	0.612226
Ogdh	18293	-0.157694	0.493132			Ogdh	18293	-0.157694	0.493132
Oplah	75475	0.272106	0.291734			Oplah	75475	0.272106	0.291734
Oxct1	67041	-0.451707	0.110628			Oxct1	67041	-0.451707	0.110628
Oxct2a	64059	0.0842028	0.782201			Oxct2a	64059	0.0842028	0.782201
Paics	67054	-0.129524	0.854349			Paics	67054	-0.129524	0.854349
Papss1	23971	-0.40534	0.518348			Papss1	23971	-0.40534	0.518348
Pcbd1	13180	-0.150591	0.786887			Pcbd1	13180	-0.150591	0.786887
Pcyt1a	13026	-0.250422	0.520083			Pcyt1a	13026	-0.250422	0.520083
Pcyt1b	236899	-0.145997	0.715899			Pcyt1b	236899	-0.145997	0.715899
Pdha1	18597	-0.274288	0.452659			Pdha1	18597	-0.274288	0.452659
Pdhb	68263	-0.122312	0.805792			Pdhb	68263	-0.122312	0.805792
Pdhx	27402	-0.246025	0.448912			Pdhx	27402	-0.246025	0.448912
Pemt	18618	0.0740232	0.803384			Pemt	18618	0.0740232	0.803384
Pfas	237823	-0.0828998	0.877682			Pfas	237823	-0.0828998	0.877682
Pfkl	18641	0.750006	0.201028			Pfkl	18641	0.750006	0.201028
Pfkm	18642	0.174268	0.742743			Pfkm	18642	0.174268	0.742743
Pfkp	56421	0.183241	0.664958			Pfkp	56421	0.183241	0.664958
Pgam1	18648	0.0124929	0.992393			Pgam1	18648	0.0124929	0.992393
Pgam2	56012	0.285808	0.411869			Pgam2	56012	0.285808	0.411869
Pgd	110208	0.114299	0.877682			Pgd	110208	0.114299	0.877682
Pgk1	18655	-0.0804654	0.766708			Pgk1	18655	-0.0804654	0.766708
Pgls	66171	0.100256	0.902158			Pgls	66171	0.100256	0.902158
Pgm1	72157	-0.186116	0.782201			Pgm1	72157	-0.186116	0.782201
Pgm2	66681	0.216511	0.766708			Pgm2	66681	0.216511	0.766708
Phgdh	236539	0.0494142	0.926097			Phgdh	236539	0.0494142	0.926097
Phykpl	72947	-0.235535	0.507327			Phykpl	72947	-0.235535	0.507327
Pi4k2a	84095	-0.0351945	0.954464			Pi4k2a	84095	-0.0351945	0.954464
Pi4k2b	67073	0.0770584	0.902158			Pi4k2b	67073	0.0770584	0.902158
Pik3c2a	18704	-0.11148	0.786887			Pik3c2a	18704	-0.11148	0.786887
Pik3c2b	240752	0.254168	0.612797			Pik3c2b	240752	0.254168	0.612797
Pip4k2b	108083	-0.123214	0.753149			Pip4k2b	108083	-0.123214	0.753149
Pip5k1c	18717	-0.0458892	0.958607			Pip5k1c	18717	-0.0458892	0.958607
Pkm	18746	0.356866	0.1835			Pkm	18746	0.356866	0.1835
Pla2g12a	66350	0.521404	0.238446			Pla2g12a	66350	0.521404	0.238446
Pla2g4a	18783	-0.0741009	0.898993			Pla2g4a	18783	-0.0741009	0.898993
Pla2g4c	232889	0.0522073	0.931716			Pla2g4c	232889	0.0522073	0.931716
Plcb2	18796	0.170723	0.485753			Plcb2	18796	0.170723	0.485753
Plcb3	18797	-0.25327	0.702511			Plcb3	18797	-0.25327	0.702511
Plcd1	18799	0.0191278	0.963394			Plcd1	18799	0.0191278	0.963394
Plce1	74055	-0.312898	0.388115			Plce1	74055	-0.312898	0.388115
Plcg1	18803	0.144847	0.766708			Plcg1	18803	0.144847	0.766708
Plpp1	19012	-0.381072	0.447351			Plpp1	19012	-0.381072	0.447351
Plpp2	50784	0.318746	0.411869			Plpp2	50784	0.318746	0.411869
Plpp3	67916	-0.343556	0.411869			Plpp3	67916	-0.343556	0.411869
Pnp	18950	-0.252463	0.528305			Pnp	18950	-0.252463	0.528305
Pnpla2	66853	-0.0772881	0.877682			Pnpla2	66853	-0.0772881	0.877682
Pnpo	103711	0.0121807	0.992393			Pnpo	103711	0.0121807	0.992393
Ppcs	106564	0.021029	0.982262			Ppcs	106564	0.021029	0.982262
Ppt1	19063	-0.265647	0.430748			Ppt1	19063	-0.265647	0.430748
Psat1	107272	0.0578312	0.926097			Psat1	107272	0.0578312	0.926097
Ptdss1	19210	-0.52969	0.312868			Ptdss1	19210	-0.52969	0.312868
Ptdss2	27388	0.117392	0.794535			Ptdss2	27388	0.117392	0.794535
Ptges	64292	-0.377924	0.49674			Ptges	64292	-0.377924	0.49674
Ptgs1	19224	-0.0283413	0.958791			Ptgs1	19224	-0.0283413	0.958791
Ptgs2	19225	-0.749584	4.86409e-16			Ptgs2	19225	-0.749584	4.86409e-16
Pycr1	209027	-0.180424	0.778756			Pycr1	209027	-0.180424	0.778756
Pycr2	69051	0.16529	0.742533			Pycr2	69051	0.16529	0.742533
Pygl	110095	0.0033045	0.992393			Pygl	110095	0.0033045	0.992393
Qdpr	110391	0.131086	0.819445			Qdpr	110391	0.131086	0.819445
Rbks	71336	-0.0528431	0.958607			Rbks	71336	-0.0528431	0.958607
Rpe	66646	0.0585755	0.926097			Rpe	66646	0.0585755	0.926097
Rrm1	20133	-0.199033	0.742743			Rrm1	20133	-0.199033	0.742743
Sat1	20229	-0.149331	0.611011			Sat1	20229	-0.149331	0.611011
Scp2	20280	-0.230141	0.733697			Scp2	20280	-0.230141	0.733697
Sdha	66945	-0.113165	0.778756			Sdha	66945	-0.113165	0.778756
Sdhb	67680	-0.491525	0.291734			Sdhb	67680	-0.491525	0.291734
Sdhc	66052	0.0323556	0.958607			Sdhc	66052	0.0323556	0.958607
Sdhd	66925	-0.323152	0.511354			Sdhd	66925	-0.323152	0.511354
Selenoi	28042	-0.343578	0.238446			Selenoi	28042	-0.343578	0.238446
Sgms2	74442	0.416088	0.467345			Sgms2	74442	0.416088	0.467345
Sgpp1	81535	-0.648015	0.1835			Sgpp1	81535	-0.648015	0.1835
Shmt2	108037	-0.0653295	0.877682			Shmt2	108037	-0.0653295	0.877682
Sord	20322	0.172237	0.7539			Sord	20322	0.172237	0.7539
Sphk1	20698	-0.222711	0.485753			Sphk1	20698	-0.222711	0.485753
Sptlc1	268656	0.0580082	0.953761			Sptlc1	268656	0.0580082	0.953761
St3gal2	20444	-0.338091	0.1835			St3gal2	20444	-0.338091	0.1835
St3gal3	20441	0.386571	0.467345			St3gal3	20441	0.386571	0.467345
St3gal4	20443	-0.164298	0.795164			St3gal4	20443	-0.164298	0.795164
Sucla2	20916	-0.201451	0.611011			Sucla2	20916	-0.201451	0.611011
Suclg1	56451	-0.30631	0.448912			Suclg1	56451	-0.30631	0.448912
Suox	211389	-0.0602848	0.916582			Suox	211389	-0.0602848	0.916582
Synj2	20975	-0.373911	0.315457			Synj2	20975	-0.373911	0.315457
Taldo1	21351	-0.027922	0.975176			Taldo1	21351	-0.027922	0.975176
Thtpa	105663	-0.19296	0.803384			Thtpa	105663	-0.19296	0.803384
Tk1	21877	-0.161772	0.795164			Tk1	21877	-0.161772	0.795164
Tkfc	225913	0.237028	0.520083			Tkfc	225913	0.237028	0.520083
Tkt	21881	0.166785	0.782201			Tkt	21881	0.166785	0.782201
Tm7sf2	73166	0.177968	0.766708			Tm7sf2	73166	0.177968	0.766708
Tph1	21990	0.11127	0.803384			Tph1	21990	0.11127	0.803384
Tpi1	21991	-0.218925	0.507327			Tpi1	21991	-0.218925	0.507327
Tymp	72962	0.101717	0.7539			Tymp	72962	0.101717	0.7539
Tyms	22171	-0.075321	0.88086			Tyms	22171	-0.075321	0.88086
Uck2	80914	0.0915817	0.805792			Uck2	80914	0.0915817	0.805792
Ugp2	216558	-0.183611	0.7539			Ugp2	216558	-0.183611	0.7539
Uqcr10	66152	0.524624	0.19157			Uqcr10	66152	0.524624	0.19157
Uqcr11	66594	0.216778	0.61479			Uqcr11	66594	0.216778	0.61479
Uqcrc1	22273	0.213897	0.488747			Uqcrc1	22273	0.213897	0.488747
Uqcrc2	67003	0.211642	0.388115			Uqcrc2	67003	0.211642	0.388115
Uqcrq	22272	0.00452161	0.992393			Uqcrq	22272	0.00452161	0.992393
Xdh	22436	-0.75728	0.0265339			Xdh	22436	-0.75728	0.0265339
Xylt2	217119	0.00156253	0.992393			Xylt2	217119	0.00156253	0.992393

## Sheet: Sheet3
	log2FC	FDR-corrected p-value
Atic	-0.573875	0.291734
Cad	0.0913396	0.787668
Cs	0.0994218	0.830742
Eno1	-0.193387	0.431813
Gpx1	-0.321379	0.1835
Pgk1	-0.0804654	0.766708
Rrm1	-0.199033	0.742743
Tpi1	-0.218925	0.507327
Hmox1	-0.140028	0.485862
Glul	0.0407235	0.953761
Hsd11b1	0.127579	0.733697
Ampd3	0.129555	0.805792
Pgam1	0.0124929	0.992393
Pfkp	0.183241	0.664958
Hk2	-0.780479	0.198699
Mtap	-0.138801	0.785319
Sgms2	0.416088	0.467345
Ass1	-0.145756	0.715899
Sat1	-0.149331	0.611011
Lpin3	0.00876721	0.992393
Odc1	0.133712	0.612226
Itpkc	0.141319	0.492847
Neu2	0.28685	0.534646
Phgdh	0.0494142	0.926097
Gart	0.382951	0.435985
Nme4	0.241023	0.585966
Gstm1	0.172356	0.611999
Rpe	0.0585755	0.926097
Mtmr1	0.231983	0.702511
Pla2g4a	-0.0741009	0.898993
Ndufc2	-0.0715528	0.953761
Uck2	0.0915817	0.805792
Synj2	-0.373911	0.315457
Suclg1	-0.30631	0.448912
Hadh	-0.0331152	0.969693
Nnmt	-0.214119	0.485753
Gcsh	-0.206397	0.753149
Tkt	0.166785	0.782201
Gys1	-0.125204	0.864949
Itpa	0.0373997	0.954464
Dck	0.0726495	0.87955
B4galt5	-0.190779	0.485862
Ndufa4	-0.334354	0.702511
Bcat1	-0.322296	0.494475
Mdh2	0.16051	0.520083
Uqcrc2	0.211642	0.388115
Ak1	-0.00457766	0.992393
Mat2a	0.0615342	0.803384
Pi4k2b	0.0770584	0.902158
Pi4k2a	-0.0351945	0.954464
